# Supplementary material for: KRT5 missense variant in a Cardigan Welsh Corgi with epidermolysis bullosa simplex
Source: Anim Genet. 2022 Aug 25;53(6):892–6. doi: 10.1111/age.13257 (PMC9804678; doi:10.1111/age.13257)
Supplement: Supplementary file 2 — Table S2 [file AGE-53-892-s002.xlsx]

## Sheet: private_variants_heterozygous
Table S2. Private variants in the sequenced Cardigan Welsh Corgi affected with epidermolysis bullosa. Private variants were obtained by filtering all variants that were present at least once in the 563 control genomes. This resulted in 13,552 heterozygous private variants for the affected dog. Please note that variants are listed multiple times, if they have predicted effects on more than one tra…
#CHROM	POS	REF	ALT	FILTER	EFFECT	IMPACT	GENE	GENEID	FEATURE	FEATUREID	BIOTYPE	RANK	HGVS_C	HGVS_P
chr1	103016	G	A	VQSRTrancheSNP99.90to100.00	intergenic_region	MODIFIER	CHR_START-ENPP1_3	CHR_START-ENPP1_3	intergenic_region	CHR_START-ENPP1_3		-1	n.103016G>A
chr1	134432	C	T	PASS	intergenic_region	MODIFIER	CHR_START-ENPP1_3	CHR_START-ENPP1_3	intergenic_region	CHR_START-ENPP1_3		-1	n.134432C>T
chr1	693746	CT	C	PASS	upstream_gene_variant	MODIFIER	RBFA_3	RBFA_3	transcript	XM_038525699.1	protein_coding	-1	c.-4456delA
chr1	693746	CT	C	PASS	intron_variant	MODIFIER	TXNL4A_3	TXNL4A_3	transcript	XM_038525700.1	protein_coding	2	c.153+3366delT
chr1	693746	CT	C	PASS	intron_variant	MODIFIER	TXNL4A_3	TXNL4A_3	transcript	XM_038525702.1	protein_coding	2	c.153+3366delT
chr1	693746	CT	C	PASS	intron_variant	MODIFIER	TXNL4A_3	TXNL4A_3	transcript	XM_038525701.1	protein_coding	2	c.153+3366delT
chr1	693746	CT	C	PASS	intron_variant	MODIFIER	TXNL4A_3	TXNL4A_3	transcript	XR_005353258.1	pseudogene	3	n.289+1395delT
chr1	693746	CT	C	PASS	intron_variant	MODIFIER	TXNL4A_3	TXNL4A_3	transcript	XM_038525703.1	protein_coding	3	c.-61+1395delT
chr1	826969	C	T	PASS	intron_variant	MODIFIER	KCNG2_3	KCNG2_3	transcript	XM_038525704.1	protein_coding	1	c.-791+910G>A
chr1	978163	G	A	PASS	downstream_gene_variant	MODIFIER	LOC111090558_3	LOC111090558_3	transcript	XR_005352972.1	pseudogene	-1	n.*2490G>A
chr1	978163	G	A	PASS	intergenic_region	MODIFIER	LOC111090558_3-NFATC1_3	LOC111090558_3-NFATC1_3	intergenic_region	LOC111090558_3-NFATC1_3		-1	n.978163G>A
chr1	1076693	C	T	PASS	intron_variant	MODIFIER	NFATC1_3	NFATC1_3	transcript	XM_038525723.1	protein_coding	3	c.1310+1813G>A
chr1	1076693	C	T	PASS	intron_variant	MODIFIER	NFATC1_3	NFATC1_3	transcript	XM_038525728.1	protein_coding	3	c.1310+1813G>A
chr1	1076693	C	T	PASS	intron_variant	MODIFIER	NFATC1_3	NFATC1_3	transcript	XM_038525724.1	protein_coding	3	c.1310+1813G>A
chr1	1076693	C	T	PASS	intron_variant	MODIFIER	NFATC1_3	NFATC1_3	transcript	XM_038525725.1	protein_coding	3	c.1310+1813G>A
chr1	1076693	C	T	PASS	intron_variant	MODIFIER	NFATC1_3	NFATC1_3	transcript	XM_038525727.1	protein_coding	3	c.1310+1813G>A
chr1	1076693	C	T	PASS	intron_variant	MODIFIER	NFATC1_3	NFATC1_3	transcript	XM_038525726.1	protein_coding	3	c.1310+1813G>A
chr1	1078419	A	T	PASS	intron_variant	MODIFIER	NFATC1_3	NFATC1_3	transcript	XM_038525723.1	protein_coding	3	c.1310+87T>A
chr1	1078419	A	T	PASS	intron_variant	MODIFIER	NFATC1_3	NFATC1_3	transcript	XM_038525728.1	protein_coding	3	c.1310+87T>A
chr1	1078419	A	T	PASS	intron_variant	MODIFIER	NFATC1_3	NFATC1_3	transcript	XM_038525724.1	protein_coding	3	c.1310+87T>A
chr1	1078419	A	T	PASS	intron_variant	MODIFIER	NFATC1_3	NFATC1_3	transcript	XM_038525725.1	protein_coding	3	c.1310+87T>A
chr1	1078419	A	T	PASS	intron_variant	MODIFIER	NFATC1_3	NFATC1_3	transcript	XM_038525727.1	protein_coding	3	c.1310+87T>A
chr1	1078419	A	T	PASS	intron_variant	MODIFIER	NFATC1_3	NFATC1_3	transcript	XM_038525726.1	protein_coding	3	c.1310+87T>A
chr1	1131581	GC	G	PASS	intron_variant	MODIFIER	ATP9B_3	ATP9B_3	transcript	XM_038525729.1	protein_coding	19	c.2284-622delG
chr1	1131581	GC	G	PASS	intron_variant	MODIFIER	ATP9B_3	ATP9B_3	transcript	XM_038525736.1	protein_coding	16	c.1741-622delG
chr1	1131581	GC	G	PASS	intron_variant	MODIFIER	ATP9B_3	ATP9B_3	transcript	XM_038525734.1	protein_coding	19	c.2131-622delG
chr1	1131581	GC	G	PASS	intron_variant	MODIFIER	ATP9B_3	ATP9B_3	transcript	XM_038525731.1	protein_coding	19	c.2281-622delG
chr1	1131581	GC	G	PASS	intron_variant	MODIFIER	ATP9B_3	ATP9B_3	transcript	XM_038525732.1	protein_coding	18	c.2203-622delG
chr1	1131581	GC	G	PASS	intron_variant	MODIFIER	ATP9B_3	ATP9B_3	transcript	XM_038525733.1	protein_coding	17	c.2173-622delG
chr1	1131581	GC	G	PASS	intron_variant	MODIFIER	ATP9B_3	ATP9B_3	transcript	XM_038525735.1	protein_coding	17	c.2131-622delG
chr1	1131584	G	T	PASS	intron_variant	MODIFIER	ATP9B_3	ATP9B_3	transcript	XM_038525729.1	protein_coding	19	c.2284-624C>A
chr1	1131584	G	T	PASS	intron_variant	MODIFIER	ATP9B_3	ATP9B_3	transcript	XM_038525736.1	protein_coding	16	c.1741-624C>A
chr1	1131584	G	T	PASS	intron_variant	MODIFIER	ATP9B_3	ATP9B_3	transcript	XM_038525734.1	protein_coding	19	c.2131-624C>A
chr1	1131584	G	T	PASS	intron_variant	MODIFIER	ATP9B_3	ATP9B_3	transcript	XM_038525731.1	protein_coding	19	c.2281-624C>A
chr1	1131584	G	T	PASS	intron_variant	MODIFIER	ATP9B_3	ATP9B_3	transcript	XM_038525732.1	protein_coding	18	c.2203-624C>A
chr1	1131584	G	T	PASS	intron_variant	MODIFIER	ATP9B_3	ATP9B_3	transcript	XM_038525733.1	protein_coding	17	c.2173-624C>A
chr1	1131584	G	T	PASS	intron_variant	MODIFIER	ATP9B_3	ATP9B_3	transcript	XM_038525735.1	protein_coding	17	c.2131-624C>A
chr1	1131585	GCC	G	PASS	intron_variant	MODIFIER	ATP9B_3	ATP9B_3	transcript	XM_038525729.1	protein_coding	19	c.2284-627_2284-626delGG
chr1	1131585	GCC	G	PASS	intron_variant	MODIFIER	ATP9B_3	ATP9B_3	transcript	XM_038525736.1	protein_coding	16	c.1741-627_1741-626delGG
chr1	1131585	GCC	G	PASS	intron_variant	MODIFIER	ATP9B_3	ATP9B_3	transcript	XM_038525734.1	protein_coding	19	c.2131-627_2131-626delGG
chr1	1131585	GCC	G	PASS	intron_variant	MODIFIER	ATP9B_3	ATP9B_3	transcript	XM_038525731.1	protein_coding	19	c.2281-627_2281-626delGG
chr1	1131585	GCC	G	PASS	intron_variant	MODIFIER	ATP9B_3	ATP9B_3	transcript	XM_038525732.1	protein_coding	18	c.2203-627_2203-626delGG
chr1	1131585	GCC	G	PASS	intron_variant	MODIFIER	ATP9B_3	ATP9B_3	transcript	XM_038525733.1	protein_coding	17	c.2173-627_2173-626delGG
chr1	1131585	GCC	G	PASS	intron_variant	MODIFIER	ATP9B_3	ATP9B_3	transcript	XM_038525735.1	protein_coding	17	c.2131-627_2131-626delGG
chr1	1291318	T	C	PASS	intron_variant	MODIFIER	ATP9B_3	ATP9B_3	transcript	XM_038525729.1	protein_coding	5	c.664+5899A>G
chr1	1291318	T	C	PASS	intron_variant	MODIFIER	ATP9B_3	ATP9B_3	transcript	XM_038525736.1	protein_coding	2	c.121+5899A>G
chr1	1291318	T	C	PASS	intron_variant	MODIFIER	ATP9B_3	ATP9B_3	transcript	XM_038525734.1	protein_coding	5	c.511+5899A>G
chr1	1291318	T	C	PASS	intron_variant	MODIFIER	ATP9B_3	ATP9B_3	transcript	XM_038525731.1	protein_coding	5	c.664+5899A>G
chr1	1291318	T	C	PASS	intron_variant	MODIFIER	ATP9B_3	ATP9B_3	transcript	XM_038525732.1	protein_coding	5	c.664+5899A>G
chr1	1291318	T	C	PASS	intron_variant	MODIFIER	ATP9B_3	ATP9B_3	transcript	XM_038525733.1	protein_coding	5	c.664+5899A>G
chr1	1291318	T	C	PASS	intron_variant	MODIFIER	ATP9B_3	ATP9B_3	transcript	XM_038525735.1	protein_coding	5	c.664+5899A>G
chr1	1368970	C	G	PASS	intergenic_region	MODIFIER	ATP9B_3-LOC119870460_3	ATP9B_3-LOC119870460_3	intergenic_region	ATP9B_3-LOC119870460_3		-1	n.1368970C>G
chr1	1621268	G	A	PASS	intergenic_region	MODIFIER	LOC111092029_3-LOC119870620_3	LOC111092029_3-LOC119870620_3	intergenic_region	LOC111092029_3-LOC119870620_3		-1	n.1621268G>A
chr1	1628893	C	A	PASS	intergenic_region	MODIFIER	LOC111092029_3-LOC119870620_3	LOC111092029_3-LOC119870620_3	intergenic_region	LOC111092029_3-LOC119870620_3		-1	n.1628893C>A
chr1	1699420	C	T	PASS	intergenic_region	MODIFIER	LOC119870620_3-LOC102155992_3	LOC119870620_3-LOC102155992_3	intergenic_region	LOC119870620_3-LOC102155992_3		-1	n.1699420C>T
chr1	1708081	T	A	PASS	intergenic_region	MODIFIER	LOC119870620_3-LOC102155992_3	LOC119870620_3-LOC102155992_3	intergenic_region	LOC119870620_3-LOC102155992_3		-1	n.1708081T>A
chr1	1708082	G	A	PASS	intergenic_region	MODIFIER	LOC119870620_3-LOC102155992_3	LOC119870620_3-LOC102155992_3	intergenic_region	LOC119870620_3-LOC102155992_3		-1	n.1708082G>A
chr1	1708083	T	G	PASS	intergenic_region	MODIFIER	LOC119870620_3-LOC102155992_3	LOC119870620_3-LOC102155992_3	intergenic_region	LOC119870620_3-LOC102155992_3		-1	n.1708083T>G
chr1	1724272	C	T	PASS	intergenic_region	MODIFIER	LOC119870620_3-LOC102155992_3	LOC119870620_3-LOC102155992_3	intergenic_region	LOC119870620_3-LOC102155992_3		-1	n.1724272C>T
chr1	1732505	G	A	PASS	intergenic_region	MODIFIER	LOC119870620_3-LOC102155992_3	LOC119870620_3-LOC102155992_3	intergenic_region	LOC119870620_3-LOC102155992_3		-1	n.1732505G>A
chr1	1826646	C	T	PASS	intergenic_region	MODIFIER	LOC102155992_3-LOC111090560_3	LOC102155992_3-LOC111090560_3	intergenic_region	LOC102155992_3-LOC111090560_3		-1	n.1826646C>T
chr1	1861314	GC	G	PASS	intergenic_region	MODIFIER	LOC111090560_3-LOC119875935_2	LOC111090560_3-LOC119875935_2	intergenic_region	LOC111090560_3-LOC119875935_2		-1	n.1861315delC
chr1	1863776	C	T	PASS	intergenic_region	MODIFIER	LOC111090560_3-LOC119875935_2	LOC111090560_3-LOC119875935_2	intergenic_region	LOC111090560_3-LOC119875935_2		-1	n.1863776C>T
chr1	2090048	C	A	PASS	upstream_gene_variant	MODIFIER	LOC119875935_2	LOC119875935_2	transcript	XR_005352981.1	pseudogene	-1	n.-2759G>T
chr1	2090048	C	A	PASS	intergenic_region	MODIFIER	LOC119875935_2-LOC111092037_3	LOC119875935_2-LOC111092037_3	intergenic_region	LOC119875935_2-LOC111092037_3		-1	n.2090048C>A
chr1	2134856	A	G	PASS	intergenic_region	MODIFIER	LOC119875935_2-LOC111092037_3	LOC119875935_2-LOC111092037_3	intergenic_region	LOC119875935_2-LOC111092037_3		-1	n.2134856A>G
chr1	2177527	GT	G	PASS	intron_variant	MODIFIER	LOC119870622_3	LOC119870622_3	transcript	XR_005352982.1	pseudogene	1	n.352-7251delA
chr1	2256714	G	A	PASS	intergenic_region	MODIFIER	LOC119870623_3-LOC111092046_3	LOC119870623_3-LOC111092046_3	intergenic_region	LOC119870623_3-LOC111092046_3		-1	n.2256714G>A
chr1	2292481	T	G	PASS	intergenic_region	MODIFIER	LOC111092046_3-LOC119870694_3	LOC111092046_3-LOC119870694_3	intergenic_region	LOC111092046_3-LOC119870694_3		-1	n.2292481T>G
chr1	2355401	C	T	PASS	intergenic_region	MODIFIER	LOC111092046_3-LOC119870694_3	LOC111092046_3-LOC119870694_3	intergenic_region	LOC111092046_3-LOC119870694_3		-1	n.2355401C>T
chr1	2369042	G	A	PASS	upstream_gene_variant	MODIFIER	LOC119870694_3	LOC119870694_3	transcript	XR_005352988.1	pseudogene	-1	n.-3326G>A
chr1	2369042	G	A	PASS	downstream_gene_variant	MODIFIER	LOC111092121_3	LOC111092121_3	transcript	XR_005352987.1	pseudogene	-1	n.*4255C>T
chr1	2369042	G	A	PASS	intergenic_region	MODIFIER	LOC111092046_3-LOC119870694_3	LOC111092046_3-LOC119870694_3	intergenic_region	LOC111092046_3-LOC119870694_3		-1	n.2369042G>A
chr1	2401956	C	G	PASS	intergenic_region	MODIFIER	LOC111090561_3-LOC111090563_3	LOC111090561_3-LOC111090563_3	intergenic_region	LOC111090561_3-LOC111090563_3		-1	n.2401956C>G
chr1	2691719	AG	A	ReadPosRankSum-2	downstream_gene_variant	MODIFIER	GALR1_3	GALR1_3	transcript	XM_038525738.1	protein_coding	-1	c.*10338delC
chr1	2691719	AG	A	ReadPosRankSum-2	intergenic_region	MODIFIER	LOC111099015_3-GALR1_3	LOC111099015_3-GALR1_3	intergenic_region	LOC111099015_3-GALR1_3		-1	n.2691720delG
chr1	2710150	T	C	PASS	intron_variant	MODIFIER	GALR1_3	GALR1_3	transcript	XM_038525738.1	protein_coding	1	c.673-1136A>G
chr1	2710150	T	C	PASS	intron_variant	MODIFIER	GALR1_3	GALR1_3	transcript	XR_005353287.1	pseudogene	6	n.915-1136A>G
chr1	3111841	G	A	PASS	upstream_gene_variant	MODIFIER	LOC119870626_3	LOC119870626_3	transcript	XR_005352993.1	pseudogene	-1	n.-4029G>A
chr1	3111841	G	A	PASS	downstream_gene_variant	MODIFIER	LOC111092394_3	LOC111092394_3	transcript	XR_005352992.1	pseudogene	-1	n.*4032C>T
chr1	3111841	G	A	PASS	intergenic_region	MODIFIER	LOC119870510_3-LOC119870626_3	LOC119870510_3-LOC119870626_3	intergenic_region	LOC119870510_3-LOC119870626_3		-1	n.3111841G>A
chr1	3123331	C	T	PASS	upstream_gene_variant	MODIFIER	LOC111092394_3	LOC111092394_3	transcript	XR_005352992.1	pseudogene	-1	n.-4289G>A
chr1	3123331	C	T	PASS	downstream_gene_variant	MODIFIER	LOC119870626_3	LOC119870626_3	transcript	XR_005352993.1	pseudogene	-1	n.*4586C>T
chr1	3123331	C	T	PASS	intergenic_region	MODIFIER	LOC111092394_3-LOC111090565_3	LOC111092394_3-LOC111090565_3	intergenic_region	LOC111092394_3-LOC111090565_3		-1	n.3123331C>T
chr1	3150268	C	A	PASS	intergenic_region	MODIFIER	LOC111092394_3-LOC111090565_3	LOC111092394_3-LOC111090565_3	intergenic_region	LOC111092394_3-LOC111090565_3		-1	n.3150268C>A
chr1	3556582	T	A	PASS	intergenic_region	MODIFIER	LOC102157008_3-LOC111092546_3	LOC102157008_3-LOC111092546_3	intergenic_region	LOC102157008_3-LOC111092546_3		-1	n.3556582T>A
chr1	3675318	A	C	PASS	intergenic_region	MODIFIER	LOC102157008_3-LOC111092546_3	LOC102157008_3-LOC111092546_3	intergenic_region	LOC102157008_3-LOC111092546_3		-1	n.3675318A>C
chr1	3839452	C	T	VQSRTrancheSNP99.90to100.00	intergenic_region	MODIFIER	LOC102157008_3-LOC111092546_3	LOC102157008_3-LOC111092546_3	intergenic_region	LOC102157008_3-LOC111092546_3		-1	n.3839452C>T
chr1	4198687	T	TACCCCC	PASS	upstream_gene_variant	MODIFIER	LOC119870695_3	LOC119870695_3	transcript	XR_005353310.1	pseudogene	-1	n.-1433_-1432insGGGGGT
chr1	4198687	T	TACCCCC	PASS	downstream_gene_variant	MODIFIER	LOC119870696_2	LOC119870696_2	transcript	XR_005353311.1	pseudogene	-1	n.*1429_*1430insACCCCC
chr1	4198687	T	TACCCCC	PASS	downstream_gene_variant	MODIFIER	TSHZ1_3	TSHZ1_3	transcript	XM_038525762.1	protein_coding	-1	c.*1702_*1703insGGGGGT
chr1	4198687	T	TACCCCC	PASS	downstream_gene_variant	MODIFIER	TSHZ1_3	TSHZ1_3	transcript	XR_005353312.1	pseudogene	-1	n.*4760_*4761insGGGGGT
chr1	4198687	T	TACCCCC	PASS	intergenic_region	MODIFIER	LOC119870696_2-TSHZ1_3	LOC119870696_2-TSHZ1_3	intergenic_region	LOC119870696_2-TSHZ1_3		-1	n.4198687_4198688insACCCCC
chr1	4241329	G	A	PASS	intron_variant	MODIFIER	TSHZ1_3	TSHZ1_3	transcript	XM_038525762.1	protein_coding	1	c.40+33797C>T
chr1	4241329	G	A	PASS	intron_variant	MODIFIER	TSHZ1_3	TSHZ1_3	transcript	XR_005353312.1	pseudogene	1	n.1132+34494C>T
chr1	4241329	G	A	PASS	non_coding_transcript_exon_variant	MODIFIER	LOC111092553_3	LOC111092553_3	transcript	XR_005353313.1	pseudogene	3	n.1531C>T
chr1	4277470	C	A	PASS	upstream_gene_variant	MODIFIER	TSHZ1_3	TSHZ1_3	transcript	XM_038525762.1	protein_coding	-1	c.-2305G>T
chr1	4277470	C	A	PASS	upstream_gene_variant	MODIFIER	ZADH2_3	ZADH2_3	transcript	XM_038525763.1	protein_coding	-1	c.-569C>A
chr1	4277470	C	A	PASS	upstream_gene_variant	MODIFIER	TSHZ1_3	TSHZ1_3	transcript	XR_005353312.1	pseudogene	-1	n.-516G>T
chr1	4277470	C	A	PASS	intergenic_region	MODIFIER	TSHZ1_3-ZADH2_3	TSHZ1_3-ZADH2_3	intergenic_region	TSHZ1_3-ZADH2_3		-1	n.4277470C>A
chr1	4822173	C	A	PASS	intron_variant	MODIFIER	ZNF407_3	ZNF407_3	transcript	XM_038525764.1	protein_coding	1	c.-56-8498G>T
chr1	5464818	C	T	PASS	intergenic_region	MODIFIER	LOC119875952_1-LOC111092970_3	LOC119875952_1-LOC111092970_3	intergenic_region	LOC119875952_1-LOC111092970_3		-1	n.5464818C>T
chr1	5541762	C	A	PASS	downstream_gene_variant	MODIFIER	LOC111090571_3	LOC111090571_3	transcript	XR_005352997.1	pseudogene	-1	n.*819C>A
chr1	5541762	C	A	PASS	downstream_gene_variant	MODIFIER	LOC111090571_3	LOC111090571_3	transcript	XR_005352998.1	pseudogene	-1	n.*819C>A
chr1	5541762	C	A	PASS	intergenic_region	MODIFIER	LOC111090571_3-LOC111090572_3	LOC111090571_3-LOC111090572_3	intergenic_region	LOC111090571_3-LOC111090572_3		-1	n.5541762C>A
chr1	5568751	C	T	PASS	intergenic_region	MODIFIER	LOC111090571_3-LOC111090572_3	LOC111090571_3-LOC111090572_3	intergenic_region	LOC111090571_3-LOC111090572_3		-1	n.5568751C>T
chr1	5952797	G	C	PASS	intergenic_region	MODIFIER	LOC100685303_3-NETO1_3	LOC100685303_3-NETO1_3	intergenic_region	LOC100685303_3-NETO1_3		-1	n.5952797G>C
chr1	6051098	A	T	PASS	intergenic_region	MODIFIER	LOC100685303_3-NETO1_3	LOC100685303_3-NETO1_3	intergenic_region	LOC100685303_3-NETO1_3		-1	n.6051098A>T
chr1	6052431	C	A	PASS	intergenic_region	MODIFIER	LOC100685303_3-NETO1_3	LOC100685303_3-NETO1_3	intergenic_region	LOC100685303_3-NETO1_3		-1	n.6052431C>A
chr1	6182095	C	T	PASS	intron_variant	MODIFIER	NETO1_3	NETO1_3	transcript	XM_038525792.1	protein_coding	4	c.470-27363C>T
chr1	6182095	C	T	PASS	intron_variant	MODIFIER	NETO1_3	NETO1_3	transcript	XR_005353324.1	pseudogene	4	n.788-27363C>T
chr1	6182095	C	T	PASS	intron_variant	MODIFIER	NETO1_3	NETO1_3	transcript	XR_005353325.1	pseudogene	5	n.878+242C>T
chr1	6182095	C	T	PASS	intron_variant	MODIFIER	NETO1_3	NETO1_3	transcript	XM_038525800.1	protein_coding	4	c.470-27363C>T
chr1	6182095	C	T	PASS	intron_variant	MODIFIER	NETO1_3	NETO1_3	transcript	XM_038525793.1	protein_coding	4	c.470-27363C>T
chr1	6182095	C	T	PASS	intron_variant	MODIFIER	NETO1_3	NETO1_3	transcript	XM_038525794.1	protein_coding	4	c.470-27363C>T
chr1	6182095	C	T	PASS	intron_variant	MODIFIER	NETO1_3	NETO1_3	transcript	XM_038525799.1	protein_coding	4	c.470-27363C>T
chr1	6182095	C	T	PASS	intron_variant	MODIFIER	NETO1_3	NETO1_3	transcript	XM_038525795.1	protein_coding	4	c.470-27363C>T
chr1	6182095	C	T	PASS	intron_variant	MODIFIER	NETO1_3	NETO1_3	transcript	XM_038525798.1	protein_coding	4	c.470-27363C>T
chr1	6182095	C	T	PASS	intron_variant	MODIFIER	NETO1_3	NETO1_3	transcript	XM_038525797.1	protein_coding	4	c.470-27363C>T
chr1	6182095	C	T	PASS	intron_variant	MODIFIER	NETO1_3	NETO1_3	transcript	XR_005353323.1	pseudogene	4	n.767-27363C>T
chr1	6198958	G	A	PASS	intron_variant	MODIFIER	NETO1_3	NETO1_3	transcript	XM_038525792.1	protein_coding	4	c.470-10500G>A
chr1	6198958	G	A	PASS	intron_variant	MODIFIER	NETO1_3	NETO1_3	transcript	XR_005353324.1	pseudogene	4	n.788-10500G>A
chr1	6198958	G	A	PASS	intron_variant	MODIFIER	NETO1_3	NETO1_3	transcript	XR_005353325.1	pseudogene	5	n.879-10500G>A
chr1	6198958	G	A	PASS	intron_variant	MODIFIER	NETO1_3	NETO1_3	transcript	XM_038525800.1	protein_coding	4	c.470-10500G>A
chr1	6198958	G	A	PASS	intron_variant	MODIFIER	NETO1_3	NETO1_3	transcript	XM_038525793.1	protein_coding	4	c.470-10500G>A
chr1	6198958	G	A	PASS	intron_variant	MODIFIER	NETO1_3	NETO1_3	transcript	XM_038525794.1	protein_coding	4	c.470-10500G>A
chr1	6198958	G	A	PASS	intron_variant	MODIFIER	NETO1_3	NETO1_3	transcript	XM_038525799.1	protein_coding	4	c.470-10500G>A
chr1	6198958	G	A	PASS	intron_variant	MODIFIER	NETO1_3	NETO1_3	transcript	XM_038525795.1	protein_coding	4	c.470-10500G>A
chr1	6198958	G	A	PASS	intron_variant	MODIFIER	NETO1_3	NETO1_3	transcript	XM_038525798.1	protein_coding	4	c.470-10500G>A
chr1	6198958	G	A	PASS	intron_variant	MODIFIER	NETO1_3	NETO1_3	transcript	XM_038525797.1	protein_coding	4	c.470-10500G>A
chr1	6198958	G	A	PASS	intron_variant	MODIFIER	NETO1_3	NETO1_3	transcript	XR_005353323.1	pseudogene	4	n.767-10500G>A
chr1	6220660	C	T	PASS	intron_variant	MODIFIER	NETO1_3	NETO1_3	transcript	XM_038525792.1	protein_coding	7	c.907+893C>T
chr1	6220660	C	T	PASS	intron_variant	MODIFIER	NETO1_3	NETO1_3	transcript	XR_005353324.1	pseudogene	7	n.1225+893C>T
chr1	6220660	C	T	PASS	intron_variant	MODIFIER	NETO1_3	NETO1_3	transcript	XM_038525800.1	protein_coding	7	c.907+893C>T
chr1	6220660	C	T	PASS	intron_variant	MODIFIER	NETO1_3	NETO1_3	transcript	XM_038525793.1	protein_coding	7	c.907+893C>T
chr1	6220660	C	T	PASS	intron_variant	MODIFIER	NETO1_3	NETO1_3	transcript	XM_038525794.1	protein_coding	7	c.907+893C>T
chr1	6220660	C	T	PASS	intron_variant	MODIFIER	NETO1_3	NETO1_3	transcript	XM_038525799.1	protein_coding	7	c.868+893C>T
chr1	6220660	C	T	PASS	intron_variant	MODIFIER	NETO1_3	NETO1_3	transcript	XM_038525795.1	protein_coding	7	c.907+893C>T
chr1	6220660	C	T	PASS	intron_variant	MODIFIER	NETO1_3	NETO1_3	transcript	XM_038525798.1	protein_coding	7	c.907+893C>T
chr1	6220660	C	T	PASS	intron_variant	MODIFIER	NETO1_3	NETO1_3	transcript	XM_038525797.1	protein_coding	7	c.907+893C>T
chr1	6220660	C	T	PASS	intron_variant	MODIFIER	NETO1_3	NETO1_3	transcript	XR_005353323.1	pseudogene	7	n.1204+893C>T
chr1	6226882	C	CT	PASS	intron_variant	MODIFIER	NETO1_3	NETO1_3	transcript	XM_038525792.1	protein_coding	7	c.907+7115_907+7116insT
chr1	6226882	C	CT	PASS	intron_variant	MODIFIER	NETO1_3	NETO1_3	transcript	XR_005353324.1	pseudogene	7	n.1225+7115_1225+7116insT
chr1	6226882	C	CT	PASS	intron_variant	MODIFIER	NETO1_3	NETO1_3	transcript	XM_038525800.1	protein_coding	7	c.907+7115_907+7116insT
chr1	6226882	C	CT	PASS	intron_variant	MODIFIER	NETO1_3	NETO1_3	transcript	XM_038525793.1	protein_coding	7	c.907+7115_907+7116insT
chr1	6226882	C	CT	PASS	intron_variant	MODIFIER	NETO1_3	NETO1_3	transcript	XM_038525794.1	protein_coding	7	c.907+7115_907+7116insT
chr1	6226882	C	CT	PASS	intron_variant	MODIFIER	NETO1_3	NETO1_3	transcript	XM_038525799.1	protein_coding	7	c.868+7115_868+7116insT
chr1	6226882	C	CT	PASS	intron_variant	MODIFIER	NETO1_3	NETO1_3	transcript	XM_038525795.1	protein_coding	7	c.907+7115_907+7116insT
chr1	6226882	C	CT	PASS	intron_variant	MODIFIER	NETO1_3	NETO1_3	transcript	XM_038525798.1	protein_coding	7	c.907+7115_907+7116insT
chr1	6226882	C	CT	PASS	intron_variant	MODIFIER	NETO1_3	NETO1_3	transcript	XM_038525797.1	protein_coding	7	c.907+7115_907+7116insT
chr1	6226882	C	CT	PASS	intron_variant	MODIFIER	NETO1_3	NETO1_3	transcript	XR_005353323.1	pseudogene	7	n.1204+7115_1204+7116insT
chr1	6259918	G	A	PASS	downstream_gene_variant	MODIFIER	NETO1_3	NETO1_3	transcript	XM_038525792.1	protein_coding	-1	c.*7359G>A
chr1	6259918	G	A	PASS	downstream_gene_variant	MODIFIER	NETO1_3	NETO1_3	transcript	XM_038525793.1	protein_coding	-1	c.*7504G>A
chr1	6259918	G	A	PASS	downstream_gene_variant	MODIFIER	NETO1_3	NETO1_3	transcript	XM_038525794.1	protein_coding	-1	c.*6948G>A
chr1	6259918	G	A	PASS	downstream_gene_variant	MODIFIER	NETO1_3	NETO1_3	transcript	XM_038525799.1	protein_coding	-1	c.*7359G>A
chr1	6259918	G	A	PASS	intron_variant	MODIFIER	NETO1_3	NETO1_3	transcript	XM_038525795.1	protein_coding	10	c.*15-657G>A
chr1	6259918	G	A	PASS	intron_variant	MODIFIER	NETO1_3	NETO1_3	transcript	XM_038525798.1	protein_coding	10	c.*15-853G>A
chr1	6259918	G	A	PASS	intron_variant	MODIFIER	NETO1_3	NETO1_3	transcript	XM_038525797.1	protein_coding	10	c.*15-6237G>A
chr1	6259918	G	A	PASS	intron_variant	MODIFIER	NETO1_3	NETO1_3	transcript	XR_005353323.1	pseudogene	10	n.1953-5352G>A
chr1	6287291	G	A	PASS	intron_variant	MODIFIER	LOC111093124_3	LOC111093124_3	transcript	XR_005353326.1	pseudogene	6	n.637+3955C>T
chr1	6287291	G	A	PASS	intron_variant	MODIFIER	LOC111093124_3	LOC111093124_3	transcript	XR_005353327.1	pseudogene	6	n.634+3955C>T
chr1	6287291	G	A	PASS	intron_variant	MODIFIER	LOC111093124_3	LOC111093124_3	transcript	XR_005353328.1	pseudogene	5	n.595+3955C>T
chr1	6287291	G	A	PASS	intron_variant	MODIFIER	LOC111093124_3	LOC111093124_3	transcript	XR_005353329.1	pseudogene	5	n.592+3955C>T
chr1	6287291	G	A	PASS	intron_variant	MODIFIER	LOC111093124_3	LOC111093124_3	transcript	XR_005353330.1	pseudogene	4	n.493+3955C>T
chr1	6304424	T	A	PASS	intergenic_region	MODIFIER	LOC111093124_3-CBLN2_3	LOC111093124_3-CBLN2_3	intergenic_region	LOC111093124_3-CBLN2_3		-1	n.6304424T>A
chr1	6331031	C	CAATTATGAATCCCTCTTTTTTTTTTTTTTTTTTTTTTTTTTTTTTTTTTTTTTTTTTTTTTTTTTTTTTTTTTTTT	ReadPosRankSum-2	intergenic_region	MODIFIER	LOC111093124_3-CBLN2_3	LOC111093124_3-CBLN2_3	intergenic_region	LOC111093124_3-CBLN2_3		-1	n.6331031_6331032insAATTATGAATCCCTCTTTTTTTTTTTTTTTTTTTTTTTTTTTTTTTTTTTTTTTTTTTTTTTTTTTTTTTTTTTTT
chr1	6510375	C	CG	PASS	intergenic_region	MODIFIER	CBLN2_3-LOC100856140_3	CBLN2_3-LOC100856140_3	intergenic_region	CBLN2_3-LOC100856140_3		-1	n.6510375_6510376insG
chr1	6524785	A	T	PASS	intergenic_region	MODIFIER	CBLN2_3-LOC100856140_3	CBLN2_3-LOC100856140_3	intergenic_region	CBLN2_3-LOC100856140_3		-1	n.6524785A>T
chr1	6533802	T	C	PASS	intergenic_region	MODIFIER	CBLN2_3-LOC100856140_3	CBLN2_3-LOC100856140_3	intergenic_region	CBLN2_3-LOC100856140_3		-1	n.6533802T>C
chr1	6560781	G	C	PASS	intergenic_region	MODIFIER	CBLN2_3-LOC100856140_3	CBLN2_3-LOC100856140_3	intergenic_region	CBLN2_3-LOC100856140_3		-1	n.6560781G>C
chr1	7402711	A	G	PASS	intergenic_region	MODIFIER	LOC100685067_3-LOC111090580_3	LOC100685067_3-LOC111090580_3	intergenic_region	LOC100685067_3-LOC111090580_3		-1	n.7402711A>G
chr1	7402712	G	C	PASS	intergenic_region	MODIFIER	LOC100685067_3-LOC111090580_3	LOC100685067_3-LOC111090580_3	intergenic_region	LOC100685067_3-LOC111090580_3		-1	n.7402712G>C
chr1	7598980	T	G	PASS	intergenic_region	MODIFIER	LOC100685067_3-LOC111090580_3	LOC100685067_3-LOC111090580_3	intergenic_region	LOC100685067_3-LOC111090580_3		-1	n.7598980T>G
chr1	7694113	AAAT	A	PASS	intergenic_region	MODIFIER	LOC100685067_3-LOC111090580_3	LOC100685067_3-LOC111090580_3	intergenic_region	LOC100685067_3-LOC111090580_3		-1	n.7694114_7694116delAAT
chr1	7771616	GGCACCCCTTGCCAGA	G	PASS	intergenic_region	MODIFIER	LOC111090580_3-LOC102152669_3	LOC111090580_3-LOC102152669_3	intergenic_region	LOC111090580_3-LOC102152669_3		-1	n.7771617_7771631delGCACCCCTTGCCAGA
chr1	7807953	A	AAAATAAAATAAAAT	PASS	intron_variant	MODIFIER	LOC102152669_3	LOC102152669_3	transcript	XR_005353332.1	pseudogene	3	n.771-348_771-347insAAATAAAATAAAAT
chr1	7807953	A	AAAATAAAATAAAAT	PASS	intron_variant	MODIFIER	LOC102152669_3	LOC102152669_3	transcript	XR_005353335.1	pseudogene	3	n.771-348_771-347insAAATAAAATAAAAT
chr1	7807953	A	AAAATAAAATAAAAT	PASS	intron_variant	MODIFIER	LOC102152669_3	LOC102152669_3	transcript	XR_005353337.1	pseudogene	3	n.770+1681_770+1682insAAATAAAATAAAAT
chr1	7807953	A	AAAATAAAATAAAAT	PASS	intron_variant	MODIFIER	LOC102152669_3	LOC102152669_3	transcript	XR_005353333.1	pseudogene	3	n.771-348_771-347insAAATAAAATAAAAT
chr1	7807953	A	AAAATAAAATAAAAT	PASS	intron_variant	MODIFIER	LOC102152669_3	LOC102152669_3	transcript	XR_005353334.1	pseudogene	3	n.771-348_771-347insAAATAAAATAAAAT
chr1	7807953	A	AAAATAAAATAAAAT	PASS	intron_variant	MODIFIER	LOC102152669_3	LOC102152669_3	transcript	XR_005353336.1	pseudogene	3	n.770+1681_770+1682insAAATAAAATAAAAT
chr1	8437690	GT	G	PASS	intron_variant	MODIFIER	CD226_3	CD226_3	transcript	XM_038525812.1	protein_coding	4	c.784+4996delT
chr1	8437690	GT	G	PASS	intron_variant	MODIFIER	CD226_3	CD226_3	transcript	XM_038525814.1	protein_coding	4	c.772+5008delT
chr1	8437690	GT	G	PASS	intron_variant	MODIFIER	CD226_3	CD226_3	transcript	XM_038525816.1	protein_coding	5	c.745+4996delT
chr1	8437690	GT	G	PASS	intron_variant	MODIFIER	CD226_3	CD226_3	transcript	XM_038525815.1	protein_coding	4	c.745+4996delT
chr1	8437690	GT	G	PASS	intron_variant	MODIFIER	CD226_3	CD226_3	transcript	XM_038525817.1	protein_coding	4	c.745+4996delT
chr1	8586278	C	T	PASS	intron_variant	MODIFIER	DOK6_3	DOK6_3	transcript	XM_038525818.1	protein_coding	5	c.599+26092G>A
chr1	8586278	C	T	PASS	intron_variant	MODIFIER	DOK6_3	DOK6_3	transcript	XM_038525819.1	protein_coding	5	c.599+26092G>A
chr1	9132555	A	T	PASS	intergenic_region	MODIFIER	DOK6_3-CCDC102B_3	DOK6_3-CCDC102B_3	intergenic_region	DOK6_3-CCDC102B_3		-1	n.9132555A>T
chr1	9670903	T	C	PASS	intergenic_region	MODIFIER	TMX3_3-LOC111090592_3	TMX3_3-LOC111090592_3	intergenic_region	TMX3_3-LOC111090592_3		-1	n.9670903T>C
chr1	9936698	G	A	PASS	intergenic_region	MODIFIER	TMX3_3-LOC111090592_3	TMX3_3-LOC111090592_3	intergenic_region	TMX3_3-LOC111090592_3		-1	n.9936698G>A
chr1	10145313	G	A	PASS	intergenic_region	MODIFIER	LOC483943_3-DSEL_3	LOC483943_3-DSEL_3	intergenic_region	LOC483943_3-DSEL_3		-1	n.10145313G>A
chr1	10183183	C	T	PASS	intergenic_region	MODIFIER	LOC483943_3-DSEL_3	LOC483943_3-DSEL_3	intergenic_region	LOC483943_3-DSEL_3		-1	n.10183183C>T
chr1	10214912	A	T	PASS	intergenic_region	MODIFIER	LOC483943_3-DSEL_3	LOC483943_3-DSEL_3	intergenic_region	LOC483943_3-DSEL_3		-1	n.10214912A>T
chr1	10359866	A	G	PASS	intergenic_region	MODIFIER	LOC483943_3-DSEL_3	LOC483943_3-DSEL_3	intergenic_region	LOC483943_3-DSEL_3		-1	n.10359866A>G
chr1	10713444	G	A	PASS	intergenic_region	MODIFIER	LOC483946_3-LOC483947_3	LOC483946_3-LOC483947_3	intergenic_region	LOC483946_3-LOC483947_3		-1	n.10713444G>A
chr1	10717149	G	T	PASS	intergenic_region	MODIFIER	LOC483946_3-LOC483947_3	LOC483946_3-LOC483947_3	intergenic_region	LOC483946_3-LOC483947_3		-1	n.10717149G>T
chr1	10775523	C	A	PASS	intergenic_region	MODIFIER	LOC483947_3-LOC119870629_3	LOC483947_3-LOC119870629_3	intergenic_region	LOC483947_3-LOC119870629_3		-1	n.10775523C>A
chr1	11157745	T	C	PASS	intron_variant	MODIFIER	CDH19_3	CDH19_3	transcript	XM_038525831.1	protein_coding	1	c.-107-10241T>C
chr1	11157745	T	C	PASS	intron_variant	MODIFIER	CDH19_3	CDH19_3	transcript	XM_038525832.1	protein_coding	1	c.-107-10241T>C
chr1	11160544	T	TCTTAAAAAAAAAAAAAAAAAAAAAAAAAA	PASS	intron_variant	MODIFIER	CDH19_3	CDH19_3	transcript	XM_038525831.1	protein_coding	1	c.-107-7442_-107-7441insCTTAAAAAAAAAAAAAAAAAAAAAAAAAA
chr1	11160544	T	TCTTAAAAAAAAAAAAAAAAAAAAAAAAAA	PASS	intron_variant	MODIFIER	CDH19_3	CDH19_3	transcript	XM_038525832.1	protein_coding	1	c.-107-7442_-107-7441insCTTAAAAAAAAAAAAAAAAAAAAAAAAAA
chr1	11215798	T	A	PASS	intron_variant	MODIFIER	CDH19_3	CDH19_3	transcript	XM_038525831.1	protein_coding	9	c.1452+7473T>A
chr1	11215798	T	A	PASS	intron_variant	MODIFIER	CDH19_3	CDH19_3	transcript	XM_038525832.1	protein_coding	9	c.1443+7473T>A
chr1	11314944	G	A	PASS	intron_variant	MODIFIER	LOC102154255_3	LOC102154255_3	transcript	XR_005353355.1	pseudogene	5	n.639+3246C>T
chr1	11314944	G	A	PASS	intron_variant	MODIFIER	LOC102154255_3	LOC102154255_3	transcript	XR_005353356.1	pseudogene	5	n.617+3246C>T
chr1	11314944	G	A	PASS	intron_variant	MODIFIER	LOC102154255_3	LOC102154255_3	transcript	XR_005353354.1	pseudogene	4	n.556+3246C>T
chr1	11314944	G	A	PASS	intron_variant	MODIFIER	LOC102154255_3	LOC102154255_3	transcript	XR_005353357.1	pseudogene	4	n.556+3246C>T
chr1	11762291	C	T	PASS	intergenic_region	MODIFIER	LOC100684751_3-CDH7_3	LOC100684751_3-CDH7_3	intergenic_region	LOC100684751_3-CDH7_3		-1	n.11762291C>T
chr1	11773500	C	T	PASS	3_prime_UTR_variant	MODIFIER	CDH7_3	CDH7_3	transcript	XM_038525834.1	protein_coding	12	c.*2522G>A
chr1	11773500	C	T	PASS	3_prime_UTR_variant	MODIFIER	CDH7_3	CDH7_3	transcript	XM_038525836.1	protein_coding	5	c.*2522G>A
chr1	11773500	C	T	PASS	3_prime_UTR_variant	MODIFIER	CDH7_3	CDH7_3	transcript	XM_038525835.1	protein_coding	12	c.*2522G>A
chr1	11785722	A	G	PASS	intron_variant	MODIFIER	CDH7_3	CDH7_3	transcript	XM_038525834.1	protein_coding	11	c.1865-9207T>C
chr1	11785722	A	G	PASS	intron_variant	MODIFIER	CDH7_3	CDH7_3	transcript	XM_038525836.1	protein_coding	4	c.461-9207T>C
chr1	11785722	A	G	PASS	intron_variant	MODIFIER	CDH7_3	CDH7_3	transcript	XM_038525835.1	protein_coding	11	c.1865-9207T>C
chr1	11789386	G	T	PASS	intron_variant	MODIFIER	CDH7_3	CDH7_3	transcript	XM_038525834.1	protein_coding	11	c.1864+6492C>A
chr1	11789386	G	T	PASS	intron_variant	MODIFIER	CDH7_3	CDH7_3	transcript	XM_038525836.1	protein_coding	4	c.460+6492C>A
chr1	11789386	G	T	PASS	intron_variant	MODIFIER	CDH7_3	CDH7_3	transcript	XM_038525835.1	protein_coding	11	c.1864+6492C>A
chr1	11795257	T	C	PASS	intron_variant	MODIFIER	CDH7_3	CDH7_3	transcript	XM_038525834.1	protein_coding	11	c.1864+621A>G
chr1	11795257	T	C	PASS	intron_variant	MODIFIER	CDH7_3	CDH7_3	transcript	XM_038525836.1	protein_coding	4	c.460+621A>G
chr1	11795257	T	C	PASS	intron_variant	MODIFIER	CDH7_3	CDH7_3	transcript	XM_038525835.1	protein_coding	11	c.1864+621A>G
chr1	11795622	A	T	PASS	intron_variant	MODIFIER	CDH7_3	CDH7_3	transcript	XM_038525834.1	protein_coding	11	c.1864+256T>A
chr1	11795622	A	T	PASS	intron_variant	MODIFIER	CDH7_3	CDH7_3	transcript	XM_038525836.1	protein_coding	4	c.460+256T>A
chr1	11795622	A	T	PASS	intron_variant	MODIFIER	CDH7_3	CDH7_3	transcript	XM_038525835.1	protein_coding	11	c.1864+256T>A
chr1	11869179	C	A	PASS	intron_variant	MODIFIER	CDH7_3	CDH7_3	transcript	XM_038525834.1	protein_coding	2	c.210+13613G>T
chr1	11869179	C	A	PASS	intron_variant	MODIFIER	CDH7_3	CDH7_3	transcript	XM_038525835.1	protein_coding	2	c.210+13613G>T
chr1	12163980	ATATC	A	PASS	intergenic_region	MODIFIER	CDH7_3-LOC119870704_3	CDH7_3-LOC119870704_3	intergenic_region	CDH7_3-LOC119870704_3		-1	n.12163981_12163984delTATC
chr1	12227157	A	T	PASS	intergenic_region	MODIFIER	CDH7_3-LOC119870704_3	CDH7_3-LOC119870704_3	intergenic_region	CDH7_3-LOC119870704_3		-1	n.12227157A>T
chr1	12292073	C	T	PASS	intergenic_region	MODIFIER	CDH7_3-LOC119870704_3	CDH7_3-LOC119870704_3	intergenic_region	CDH7_3-LOC119870704_3		-1	n.12292073C>T
chr1	12388772	G	A	VQSRTrancheSNP99.90to100.00	intergenic_region	MODIFIER	CDH7_3-LOC119870704_3	CDH7_3-LOC119870704_3	intergenic_region	CDH7_3-LOC119870704_3		-1	n.12388772G>A
chr1	12423709	G	T	PASS	intergenic_region	MODIFIER	CDH7_3-LOC119870704_3	CDH7_3-LOC119870704_3	intergenic_region	CDH7_3-LOC119870704_3		-1	n.12423709G>T
chr1	12475108	A	T	PASS	intergenic_region	MODIFIER	CDH7_3-LOC119870704_3	CDH7_3-LOC119870704_3	intergenic_region	CDH7_3-LOC119870704_3		-1	n.12475108A>T
chr1	12484041	T	C	PASS	intergenic_region	MODIFIER	CDH7_3-LOC119870704_3	CDH7_3-LOC119870704_3	intergenic_region	CDH7_3-LOC119870704_3		-1	n.12484041T>C
chr1	12484051	T	C	VQSRTrancheSNP99.90to100.00	intergenic_region	MODIFIER	CDH7_3-LOC119870704_3	CDH7_3-LOC119870704_3	intergenic_region	CDH7_3-LOC119870704_3		-1	n.12484051T>C
chr1	12492079	T	TC	PASS	intergenic_region	MODIFIER	CDH7_3-LOC119870704_3	CDH7_3-LOC119870704_3	intergenic_region	CDH7_3-LOC119870704_3		-1	n.12492079_12492080insC
chr1	12518592	C	T	PASS	intergenic_region	MODIFIER	CDH7_3-LOC119870704_3	CDH7_3-LOC119870704_3	intergenic_region	CDH7_3-LOC119870704_3		-1	n.12518592C>T
chr1	12529274	T	A	PASS	intergenic_region	MODIFIER	CDH7_3-LOC119870704_3	CDH7_3-LOC119870704_3	intergenic_region	CDH7_3-LOC119870704_3		-1	n.12529274T>A
chr1	12551241	T	C	PASS	intergenic_region	MODIFIER	CDH7_3-LOC119870704_3	CDH7_3-LOC119870704_3	intergenic_region	CDH7_3-LOC119870704_3		-1	n.12551241T>C
chr1	12573132	A	T	PASS	intergenic_region	MODIFIER	CDH7_3-LOC119870704_3	CDH7_3-LOC119870704_3	intergenic_region	CDH7_3-LOC119870704_3		-1	n.12573132A>T
chr1	12590061	C	T	PASS	intergenic_region	MODIFIER	CDH7_3-LOC119870704_3	CDH7_3-LOC119870704_3	intergenic_region	CDH7_3-LOC119870704_3		-1	n.12590061C>T
chr1	12605178	T	A	PASS	intergenic_region	MODIFIER	CDH7_3-LOC119870704_3	CDH7_3-LOC119870704_3	intergenic_region	CDH7_3-LOC119870704_3		-1	n.12605178T>A
chr1	12626815	A	G	PASS	intergenic_region	MODIFIER	CDH7_3-LOC119870704_3	CDH7_3-LOC119870704_3	intergenic_region	CDH7_3-LOC119870704_3		-1	n.12626815A>G
chr1	12646108	C	A	PASS	intergenic_region	MODIFIER	CDH7_3-LOC119870704_3	CDH7_3-LOC119870704_3	intergenic_region	CDH7_3-LOC119870704_3		-1	n.12646108C>A
chr1	12670112	G	A	PASS	intergenic_region	MODIFIER	CDH7_3-LOC119870704_3	CDH7_3-LOC119870704_3	intergenic_region	CDH7_3-LOC119870704_3		-1	n.12670112G>A
chr1	12670211	CAG	C	PASS	intergenic_region	MODIFIER	CDH7_3-LOC119870704_3	CDH7_3-LOC119870704_3	intergenic_region	CDH7_3-LOC119870704_3		-1	n.12670212_12670213delAG
chr1	12686156	T	C	PASS	intergenic_region	MODIFIER	CDH7_3-LOC119870704_3	CDH7_3-LOC119870704_3	intergenic_region	CDH7_3-LOC119870704_3		-1	n.12686156T>C
chr1	12719088	AC	A	PASS	intergenic_region	MODIFIER	CDH7_3-LOC119870704_3	CDH7_3-LOC119870704_3	intergenic_region	CDH7_3-LOC119870704_3		-1	n.12719089delC
chr1	12721741	G	A	PASS	intergenic_region	MODIFIER	CDH7_3-LOC119870704_3	CDH7_3-LOC119870704_3	intergenic_region	CDH7_3-LOC119870704_3		-1	n.12721741G>A
chr1	12727860	G	A	PASS	intergenic_region	MODIFIER	CDH7_3-LOC119870704_3	CDH7_3-LOC119870704_3	intergenic_region	CDH7_3-LOC119870704_3		-1	n.12727860G>A
chr1	12989923	G	T	PASS	intergenic_region	MODIFIER	LOC607190_3-LOC111093811_3	LOC607190_3-LOC111093811_3	intergenic_region	LOC607190_3-LOC111093811_3		-1	n.12989923G>T
chr1	13048476	G	A	PASS	intergenic_region	MODIFIER	LOC607190_3-LOC111093811_3	LOC607190_3-LOC111093811_3	intergenic_region	LOC607190_3-LOC111093811_3		-1	n.13048476G>A
chr1	13067051	T	TCC	ReadPosRankSum-2	intergenic_region	MODIFIER	LOC607190_3-LOC111093811_3	LOC607190_3-LOC111093811_3	intergenic_region	LOC607190_3-LOC111093811_3		-1	n.13067051_13067052insCC
chr1	13067052	TGG	T	PASS	intergenic_region	MODIFIER	LOC607190_3-LOC111093811_3	LOC607190_3-LOC111093811_3	intergenic_region	LOC607190_3-LOC111093811_3		-1	n.13067053_13067054delGG
chr1	13110278	GGTA	G	PASS	downstream_gene_variant	MODIFIER	LOC111093811_3	LOC111093811_3	transcript	XR_005353020.1	pseudogene	-1	n.*1943_*1945delGTA
chr1	13110278	GGTA	G	PASS	intron_variant	MODIFIER	LOC111093811_3	LOC111093811_3	transcript	XR_005353021.1	pseudogene	3	n.324+2357_324+2359delGTA
chr1	13164242	G	T	PASS	intergenic_region	MODIFIER	LOC111093811_3-SERPINB8_3	LOC111093811_3-SERPINB8_3	intergenic_region	LOC111093811_3-SERPINB8_3		-1	n.13164242G>T
chr1	13198467	T	C	PASS	intergenic_region	MODIFIER	LOC111093811_3-SERPINB8_3	LOC111093811_3-SERPINB8_3	intergenic_region	LOC111093811_3-SERPINB8_3		-1	n.13198467T>C
chr1	13217417	A	C	PASS	intergenic_region	MODIFIER	LOC111093811_3-SERPINB8_3	LOC111093811_3-SERPINB8_3	intergenic_region	LOC111093811_3-SERPINB8_3		-1	n.13217417A>C
chr1	13258402	AT	A	PASS	intergenic_region	MODIFIER	LOC111093811_3-SERPINB8_3	LOC111093811_3-SERPINB8_3	intergenic_region	LOC111093811_3-SERPINB8_3		-1	n.13258403delT
chr1	13298781	GCCCCCCCGCCCCCCGCCCCC	G	PASS	intron_variant	MODIFIER	SERPINB8_3	SERPINB8_3	transcript	XM_038525838.1	protein_coding	1	c.-11+46_-11+65delGGGGGCGGGGGGCGGGGGGG
chr1	13410960	T	C	PASS	missense_variant	MODERATE	SERPINB7_3	SERPINB7_3	transcript	XM_038525844.1	protein_coding	8	c.655A>G	p.Ile219Val
chr1	13410960	T	C	PASS	missense_variant	MODERATE	SERPINB7_3	SERPINB7_3	transcript	XM_038525845.1	protein_coding	7	c.655A>G	p.Ile219Val
chr1	13410960	T	C	PASS	missense_variant	MODERATE	SERPINB7_3	SERPINB7_3	transcript	XM_038525846.1	protein_coding	8	c.655A>G	p.Ile219Val
chr1	13410960	T	C	PASS	missense_variant	MODERATE	SERPINB7_3	SERPINB7_3	transcript	XM_038525847.1	protein_coding	7	c.655A>G	p.Ile219Val
chr1	13521598	GA	G	PASS	intron_variant	MODIFIER	SERPINB11_3	SERPINB11_3	transcript	XM_038525848.1	protein_coding	4	c.160+17916delT
chr1	13521598	GA	G	PASS	intron_variant	MODIFIER	SERPINB11_3	SERPINB11_3	transcript	XR_005353377.1	pseudogene	4	n.700+17916delT
chr1	13521598	GA	G	PASS	intron_variant	MODIFIER	SERPINB11_3	SERPINB11_3	transcript	XR_005353380.1	pseudogene	4	n.700+17916delT
chr1	13521598	GA	G	PASS	intron_variant	MODIFIER	SERPINB11_3	SERPINB11_3	transcript	XR_005353372.1	pseudogene	4	n.700+17916delT
chr1	13521598	GA	G	PASS	intron_variant	MODIFIER	SERPINB11_3	SERPINB11_3	transcript	XR_005353373.1	pseudogene	4	n.700+17916delT
chr1	13521598	GA	G	PASS	intron_variant	MODIFIER	SERPINB11_3	SERPINB11_3	transcript	XR_005353374.1	pseudogene	5	n.1001+17916delT
chr1	13521598	GA	G	PASS	intron_variant	MODIFIER	SERPINB11_3	SERPINB11_3	transcript	XR_005353375.1	pseudogene	5	n.759+17916delT
chr1	13521598	GA	G	PASS	intron_variant	MODIFIER	SERPINB11_3	SERPINB11_3	transcript	XR_005353376.1	pseudogene	5	n.990+17916delT
chr1	13521598	GA	G	PASS	intron_variant	MODIFIER	SERPINB11_3	SERPINB11_3	transcript	XR_005353382.1	pseudogene	3	n.586+17916delT
chr1	13521598	GA	G	PASS	intron_variant	MODIFIER	SERPINB11_3	SERPINB11_3	transcript	XR_005353383.1	pseudogene	4	n.823+3111delT
chr1	13521598	GA	G	PASS	intron_variant	MODIFIER	SERPINB11_3	SERPINB11_3	transcript	XR_005353384.1	pseudogene	5	n.890+3111delT
chr1	13521598	GA	G	PASS	intron_variant	MODIFIER	SERPINB11_3	SERPINB11_3	transcript	XR_005353385.1	pseudogene	4	n.653+14116delT
chr1	13521598	GA	G	PASS	intron_variant	MODIFIER	SERPINB11_3	SERPINB11_3	transcript	XR_005353386.1	pseudogene	2	n.516-21022delT
chr1	13521598	GA	G	PASS	intron_variant	MODIFIER	SERPINB11_3	SERPINB11_3	transcript	XR_005353387.1	pseudogene	3	n.586+17916delT
chr1	13521598	GA	G	PASS	intron_variant	MODIFIER	SERPINB11_3	SERPINB11_3	transcript	XR_005353378.1	pseudogene	4	n.700+17916delT
chr1	13521598	GA	G	PASS	intron_variant	MODIFIER	SERPINB11_3	SERPINB11_3	transcript	XR_005353379.1	pseudogene	4	n.700+17916delT
chr1	13602027	CAT	C	PASS	intron_variant	MODIFIER	SERPINB12_3	SERPINB12_3	transcript	XM_038525851.1	protein_coding	1	c.6-1577_6-1576delAT
chr1	13735357	C	T	PASS	intron_variant	MODIFIER	VPS4B_3	VPS4B_3	transcript	XM_038525852.1	protein_coding	5	c.484+414C>T
chr1	13735357	C	T	PASS	intron_variant	MODIFIER	VPS4B_3	VPS4B_3	transcript	XM_038525854.1	protein_coding	5	c.484+414C>T
chr1	13784553	ATGT	A	PASS	intron_variant	MODIFIER	KDSR_3	KDSR_3	transcript	XM_038525860.1	protein_coding	6	c.609+83_609+85delTGT
chr1	13810261	A	G	PASS	upstream_gene_variant	MODIFIER	BCL2_3	BCL2_3	transcript	NM_001002949.1_3	protein_coding	-1	c.-1755A>G
chr1	13810261	A	G	PASS	intergenic_region	MODIFIER	KDSR_3-BCL2_3	KDSR_3-BCL2_3	intergenic_region	KDSR_3-BCL2_3		-1	n.13810261A>G
chr1	13943880	C	T	PASS	intron_variant	MODIFIER	BCL2_3	BCL2_3	transcript	NM_001002949.1_3	protein_coding	2	c.586-34265C>T
chr1	14191561	G	A	PASS	intron_variant	MODIFIER	PHLPP1_3	PHLPP1_3	transcript	XM_038525861.1	protein_coding	5	c.1809+8133C>T
chr1	14268003	G	A	PASS	intron_variant	MODIFIER	PHLPP1_3	PHLPP1_3	transcript	XM_038525861.1	protein_coding	3	c.1486+39926C>T
chr1	14274779	TA	T	PASS	intron_variant	MODIFIER	PHLPP1_3	PHLPP1_3	transcript	XM_038525861.1	protein_coding	3	c.1486+33149delT
chr1	14322092	G	C	PASS	intergenic_region	MODIFIER	PHLPP1_3-LOC119870632_3	PHLPP1_3-LOC119870632_3	intergenic_region	PHLPP1_3-LOC119870632_3		-1	n.14322092G>C
chr1	14403416	G	A	PASS	upstream_gene_variant	MODIFIER	LOC119870632_3	LOC119870632_3	transcript	XR_005353410.1	pseudogene	-1	n.-2619C>T
chr1	14403416	G	A	PASS	upstream_gene_variant	MODIFIER	LOC111094566_2	LOC111094566_2	transcript	XR_005353409.1	pseudogene	-1	n.-232G>A
chr1	14403416	G	A	PASS	downstream_gene_variant	MODIFIER	LOC119875953	LOC119875953	transcript	XR_005353408.1	pseudogene	-1	n.*2132C>T
chr1	14403416	G	A	PASS	intergenic_region	MODIFIER	LOC119870632_3-LOC111094566_2	LOC119870632_3-LOC111094566_2	intergenic_region	LOC119870632_3-LOC111094566_2		-1	n.14403416G>A
chr1	14409929	T	C	PASS	upstream_gene_variant	MODIFIER	LOC119875953	LOC119875953	transcript	XR_005353408.1	pseudogene	-1	n.-1321A>G
chr1	14409929	T	C	PASS	downstream_gene_variant	MODIFIER	LOC111094566_2	LOC111094566_2	transcript	XR_005353409.1	pseudogene	-1	n.*2096T>C
chr1	14409929	T	C	PASS	downstream_gene_variant	MODIFIER	ZCCHC2_3	ZCCHC2_3	transcript	XM_038525862.1	protein_coding	-1	c.*3016A>G
chr1	14409929	T	C	PASS	intergenic_region	MODIFIER	LOC119875953-ZCCHC2_3	LOC119875953-ZCCHC2_3	intergenic_region	LOC119875953-ZCCHC2_3		-1	n.14409929T>C
chr1	14496881	C	A	PASS	intergenic_region	MODIFIER	ZCCHC2_3-LOC119870710_3	ZCCHC2_3-LOC119870710_3	intergenic_region	ZCCHC2_3-LOC119870710_3		-1	n.14496881C>A
chr1	14508826	AATATACTAGTAGCT	A	PASS	intergenic_region	MODIFIER	ZCCHC2_3-LOC119870710_3	ZCCHC2_3-LOC119870710_3	intergenic_region	ZCCHC2_3-LOC119870710_3		-1	n.14508827_14508840delATATACTAGTAGCT
chr1	14800215	C	T	PASS	intron_variant	MODIFIER	PIGN_3	PIGN_3	transcript	XM_038525873.1	protein_coding	14	c.1172+572C>T
chr1	14800215	C	T	PASS	intron_variant	MODIFIER	PIGN_3	PIGN_3	transcript	XM_038525874.1	protein_coding	15	c.1172+572C>T
chr1	14800215	C	T	PASS	intron_variant	MODIFIER	PIGN_3	PIGN_3	transcript	XM_038525875.1	protein_coding	13	c.1172+572C>T
chr1	14800215	C	T	PASS	intron_variant	MODIFIER	PIGN_3	PIGN_3	transcript	XM_038525876.1	protein_coding	14	c.1172+572C>T
chr1	15052375	G	T	PASS	intron_variant	MODIFIER	RNF152_3	RNF152_3	transcript	XM_038525878.1	protein_coding	1	c.-160-10358G>T
chr1	15052375	G	T	PASS	intron_variant	MODIFIER	RNF152_3	RNF152_3	transcript	XR_005353415.1	pseudogene	1	n.106-10358G>T
chr1	15052375	G	T	PASS	intron_variant	MODIFIER	RNF152_3	RNF152_3	transcript	XR_005353417.1	pseudogene	1	n.106-10358G>T
chr1	15052375	G	T	PASS	intron_variant	MODIFIER	RNF152_3	RNF152_3	transcript	XR_005353418.1	pseudogene	1	n.106-10358G>T
chr1	15052375	G	T	PASS	intron_variant	MODIFIER	RNF152_3	RNF152_3	transcript	XR_005353419.1	pseudogene	1	n.106-10358G>T
chr1	15052375	G	T	PASS	intron_variant	MODIFIER	RNF152_3	RNF152_3	transcript	XR_005353420.1	pseudogene	1	n.106-10358G>T
chr1	15052375	G	T	PASS	intron_variant	MODIFIER	RNF152_3	RNF152_3	transcript	XR_005353421.1	pseudogene	1	n.106-10358G>T
chr1	15052375	G	T	PASS	intron_variant	MODIFIER	RNF152_3	RNF152_3	transcript	XR_005353416.1	pseudogene	1	n.127-10358G>T
chr1	15174610	T	C	PASS	intergenic_region	MODIFIER	LOC119870711_3-LOC119870712_3	LOC119870711_3-LOC119870712_3	intergenic_region	LOC119870711_3-LOC119870712_3		-1	n.15174610T>C
chr1	15262851	C	T	PASS	intron_variant	MODIFIER	CDH20_3	CDH20_3	transcript	NM_001286988.1_3	protein_coding	10	c.1901-268G>A
chr1	15262851	C	T	PASS	intron_variant	MODIFIER	LOC111094796_3	LOC111094796_3	transcript	XR_005353425.1	pseudogene	1	n.580+184C>T
chr1	15262851	C	T	PASS	intron_variant	MODIFIER	LOC111094796_3	LOC111094796_3	transcript	XR_005353426.1	pseudogene	1	n.580+184C>T
chr1	15262851	C	T	PASS	intron_variant	MODIFIER	LOC111094796_3	LOC111094796_3	transcript	XR_005353427.1	pseudogene	1	n.579+184C>T
chr1	15313529	C	T	PASS	upstream_gene_variant	MODIFIER	CDH20_3	CDH20_3	transcript	NM_001286988.1_3	protein_coding	-1	c.-1297G>A
chr1	15313529	C	T	PASS	intron_variant	MODIFIER	LOC111094796_3	LOC111094796_3	transcript	XR_005353426.1	pseudogene	5	n.1253-2741C>T
chr1	15377374	G	A	PASS	intron_variant	MODIFIER	LOC119870713_3	LOC119870713_3	transcript	XR_005353428.1	pseudogene	2	n.402-1775G>A
chr1	15393150	G	A	PASS	intergenic_region	MODIFIER	LOC119870713_3-LOC119870715_3	LOC119870713_3-LOC119870715_3	intergenic_region	LOC119870713_3-LOC119870715_3		-1	n.15393150G>A
chr1	15400133	G	A	PASS	upstream_gene_variant	MODIFIER	LOC119870715_3	LOC119870715_3	transcript	XR_005353430.1	pseudogene	-1	n.-2747G>A
chr1	15400133	G	A	PASS	intergenic_region	MODIFIER	LOC119870713_3-LOC119870715_3	LOC119870713_3-LOC119870715_3	intergenic_region	LOC119870713_3-LOC119870715_3		-1	n.15400133G>A
chr1	15550487	G	A	PASS	intergenic_region	MODIFIER	LOC119870715_3-LOC111090610_3	LOC119870715_3-LOC111090610_3	intergenic_region	LOC119870715_3-LOC111090610_3		-1	n.15550487G>A
chr1	15576074	G	A	PASS	intergenic_region	MODIFIER	LOC119870715_3-LOC111090610_3	LOC119870715_3-LOC111090610_3	intergenic_region	LOC119870715_3-LOC111090610_3		-1	n.15576074G>A
chr1	15577093	A	G	PASS	intergenic_region	MODIFIER	LOC119870715_3-LOC111090610_3	LOC119870715_3-LOC111090610_3	intergenic_region	LOC119870715_3-LOC111090610_3		-1	n.15577093A>G
chr1	15631634	G	A	PASS	intron_variant	MODIFIER	LOC111090610_3	LOC111090610_3	transcript	XR_005353029.1	pseudogene	1	n.108+29252G>A
chr1	15645763	C	G	PASS	intron_variant	MODIFIER	LOC111090610_3	LOC111090610_3	transcript	XR_005353029.1	pseudogene	1	n.109-20249C>G
chr1	15738664	C	T	PASS	intergenic_region	MODIFIER	LOC100688146_3-LOC483960_3	LOC100688146_3-LOC483960_3	intergenic_region	LOC100688146_3-LOC483960_3		-1	n.15738664C>T
chr1	15770886	A	T	PASS	intergenic_region	MODIFIER	LOC100688146_3-LOC483960_3	LOC100688146_3-LOC483960_3	intergenic_region	LOC100688146_3-LOC483960_3		-1	n.15770886A>T
chr1	15820519	C	T	PASS	intergenic_region	MODIFIER	LOC100688146_3-LOC483960_3	LOC100688146_3-LOC483960_3	intergenic_region	LOC100688146_3-LOC483960_3		-1	n.15820519C>T
chr1	15834476	T	C	PASS	intergenic_region	MODIFIER	LOC100688146_3-LOC483960_3	LOC100688146_3-LOC483960_3	intergenic_region	LOC100688146_3-LOC483960_3		-1	n.15834476T>C
chr1	15895234	A	G	PASS	intergenic_region	MODIFIER	LOC100688146_3-LOC483960_3	LOC100688146_3-LOC483960_3	intergenic_region	LOC100688146_3-LOC483960_3		-1	n.15895234A>G
chr1	16030792	GAT	G	PASS	intergenic_region	MODIFIER	LOC100688146_3-LOC483960_3	LOC100688146_3-LOC483960_3	intergenic_region	LOC100688146_3-LOC483960_3		-1	n.16030793_16030794delAT
chr1	16055919	A	G	PASS	intergenic_region	MODIFIER	LOC100688146_3-LOC483960_3	LOC100688146_3-LOC483960_3	intergenic_region	LOC100688146_3-LOC483960_3		-1	n.16055919A>G
chr1	16214848	T	A	PASS	missense_variant	MODERATE	MC4R_3	MC4R_3	transcript	NM_001080724.1_3	protein_coding	1	c.428T>A	p.Ile143Asn
chr1	16271215	CTG	C	PASS	intergenic_region	MODIFIER	MC4R_3-LOC119876028	MC4R_3-LOC119876028	intergenic_region	MC4R_3-LOC119876028		-1	n.16271216_16271217delTG
chr1	16310245	G	A	PASS	intergenic_region	MODIFIER	MC4R_3-LOC119876028	MC4R_3-LOC119876028	intergenic_region	MC4R_3-LOC119876028		-1	n.16310245G>A
chr1	16440002	GA	G	PASS	intergenic_region	MODIFIER	LOC100688291_3-LOC119869864_3	LOC100688291_3-LOC119869864_3	intergenic_region	LOC100688291_3-LOC119869864_3		-1	n.16440003delA
chr1	16698900	G	A	PASS	intron_variant	MODIFIER	CCBE1_3	CCBE1_3	transcript	XM_038525879.1	protein_coding	2	c.212+12202G>A
chr1	16870860	C	T	PASS	intron_variant	MODIFIER	CCBE1_3	CCBE1_3	transcript	XM_038525879.1	protein_coding	2	c.213-14715C>T
chr1	16940385	G	A	PASS	intergenic_region	MODIFIER	CCBE1_3-LMAN1_3	CCBE1_3-LMAN1_3	intergenic_region	CCBE1_3-LMAN1_3		-1	n.16940385G>A
chr1	16974742	C	A	PASS	synonymous_variant	LOW	LMAN1_3	LMAN1_3	transcript	XM_038525880.1	protein_coding	6	c.672C>A	p.Ile224Ile
chr1	16974742	C	A	PASS	synonymous_variant	LOW	LMAN1_3	LMAN1_3	transcript	XM_038525881.1	protein_coding	6	c.672C>A	p.Ile224Ile
chr1	16974742	C	A	PASS	synonymous_variant	LOW	LMAN1_3	LMAN1_3	transcript	XM_038525882.1	protein_coding	6	c.672C>A	p.Ile224Ile
chr1	17130567	C	A	PASS	downstream_gene_variant	MODIFIER	LOC119870637_3	LOC119870637_3	transcript	XR_005353030.1	pseudogene	-1	n.*1669G>T
chr1	17130567	C	A	PASS	intron_variant	MODIFIER	SEC11C_3	SEC11C_3	transcript	NM_001003312.2_3	protein_coding	1	c.87+16G>T
chr1	17213706	C	T	PASS	missense_variant	MODERATE	LOC610160_3	LOC610160_3	transcript	XM_038525884.1	protein_coding	5	c.568G>A	p.Glu190Lys
chr1	17213706	C	T	PASS	missense_variant	MODERATE	LOC610160_3	LOC610160_3	transcript	XM_038525885.1	protein_coding	5	c.568G>A	p.Glu190Lys
chr1	17516151	C	G	PASS	missense_variant	MODERATE	MALT1_4	MALT1_4	transcript	XM_038525473.1	protein_coding	1	c.44G>C	p.Gly15Ala
chr1	17516151	C	G	PASS	upstream_gene_variant	MODIFIER	LOC119869880_3	LOC119869880_3	transcript	XR_005354873.1	snRNA	-1	n.-4879C>G
chr1	17651232	C	T	PASS	intron_variant	MODIFIER	ALPK2_3	ALPK2_3	transcript	XM_038525895.1	protein_coding	14	c.6070+1672C>T
chr1	17651232	C	T	PASS	intron_variant	MODIFIER	ALPK2_3	ALPK2_3	transcript	XM_038525904.1	protein_coding	13	c.5853-3379C>T
chr1	17651232	C	T	PASS	intron_variant	MODIFIER	ALPK2_3	ALPK2_3	transcript	XM_038525899.1	protein_coding	15	c.6070+1672C>T
chr1	17651232	C	T	PASS	intron_variant	MODIFIER	ALPK2_3	ALPK2_3	transcript	XM_038525900.1	protein_coding	14	c.6070+1672C>T
chr1	17651232	C	T	PASS	intron_variant	MODIFIER	ALPK2_3	ALPK2_3	transcript	XM_038525896.1	protein_coding	13	c.6070+1672C>T
chr1	17651232	C	T	PASS	intron_variant	MODIFIER	ALPK2_3	ALPK2_3	transcript	XM_038525897.1	protein_coding	13	c.6070+1672C>T
chr1	17651232	C	T	PASS	intron_variant	MODIFIER	ALPK2_3	ALPK2_3	transcript	XM_038525898.1	protein_coding	13	c.6070+1672C>T
chr1	17651232	C	T	PASS	intron_variant	MODIFIER	ALPK2_3	ALPK2_3	transcript	XM_038525902.1	protein_coding	12	c.6070+1672C>T
chr1	17651232	C	T	PASS	intron_variant	MODIFIER	ALPK2_3	ALPK2_3	transcript	XM_038525903.1	protein_coding	9	c.5917+1672C>T
chr1	17693451	G	A	PASS	intergenic_region	MODIFIER	ALPK2_3-MIR122_3	ALPK2_3-MIR122_3	intergenic_region	ALPK2_3-MIR122_3		-1	n.17693451G>A
chr1	17705818	A	AAAAAAAG	PASS	intergenic_region	MODIFIER	MIR122_3-NEDD4L_3	MIR122_3-NEDD4L_3	intergenic_region	MIR122_3-NEDD4L_3		-1	n.17705818_17705819insAAAAAAG
chr1	17731129	G	T	PASS	downstream_gene_variant	MODIFIER	NEDD4L_3	NEDD4L_3	transcript	XM_038525905.1	protein_coding	-1	c.*7648C>A
chr1	17731129	G	T	PASS	downstream_gene_variant	MODIFIER	NEDD4L_3	NEDD4L_3	transcript	XM_038525916.1	protein_coding	-1	c.*7648C>A
chr1	17731129	G	T	PASS	downstream_gene_variant	MODIFIER	NEDD4L_3	NEDD4L_3	transcript	XM_038525908.1	protein_coding	-1	c.*7648C>A
chr1	17731129	G	T	PASS	downstream_gene_variant	MODIFIER	NEDD4L_3	NEDD4L_3	transcript	XM_038525920.1	protein_coding	-1	c.*7648C>A
chr1	17731129	G	T	PASS	downstream_gene_variant	MODIFIER	NEDD4L_3	NEDD4L_3	transcript	XM_038525912.1	protein_coding	-1	c.*7648C>A
chr1	17731129	G	T	PASS	downstream_gene_variant	MODIFIER	NEDD4L_3	NEDD4L_3	transcript	XM_038525913.1	protein_coding	-1	c.*7648C>A
chr1	17731129	G	T	PASS	downstream_gene_variant	MODIFIER	NEDD4L_3	NEDD4L_3	transcript	XM_038525917.1	protein_coding	-1	c.*7648C>A
chr1	17731129	G	T	PASS	downstream_gene_variant	MODIFIER	NEDD4L_3	NEDD4L_3	transcript	XM_038525906.1	protein_coding	-1	c.*7648C>A
chr1	17731129	G	T	PASS	downstream_gene_variant	MODIFIER	NEDD4L_3	NEDD4L_3	transcript	XM_038525907.1	protein_coding	-1	c.*7648C>A
chr1	17731129	G	T	PASS	downstream_gene_variant	MODIFIER	NEDD4L_3	NEDD4L_3	transcript	XM_038525909.1	protein_coding	-1	c.*7648C>A
chr1	17731129	G	T	PASS	downstream_gene_variant	MODIFIER	NEDD4L_3	NEDD4L_3	transcript	XM_038525911.1	protein_coding	-1	c.*7648C>A
chr1	17731129	G	T	PASS	downstream_gene_variant	MODIFIER	NEDD4L_3	NEDD4L_3	transcript	XM_038525914.1	protein_coding	-1	c.*7648C>A
chr1	17731129	G	T	PASS	downstream_gene_variant	MODIFIER	NEDD4L_3	NEDD4L_3	transcript	XM_038525915.1	protein_coding	-1	c.*7648C>A
chr1	17731129	G	T	PASS	downstream_gene_variant	MODIFIER	NEDD4L_3	NEDD4L_3	transcript	XM_038525918.1	protein_coding	-1	c.*7648C>A
chr1	17731129	G	T	PASS	downstream_gene_variant	MODIFIER	NEDD4L_3	NEDD4L_3	transcript	XM_038525919.1	protein_coding	-1	c.*7648C>A
chr1	17731129	G	T	PASS	downstream_gene_variant	MODIFIER	NEDD4L_3	NEDD4L_3	transcript	XM_038525922.1	protein_coding	-1	c.*7648C>A
chr1	17731129	G	T	PASS	intergenic_region	MODIFIER	MIR122_3-NEDD4L_3	MIR122_3-NEDD4L_3	intergenic_region	MIR122_3-NEDD4L_3		-1	n.17731129G>T
chr1	17761920	G	T	PASS	intron_variant	MODIFIER	NEDD4L_3	NEDD4L_3	transcript	XM_038525905.1	protein_coding	23	c.2239+1007C>A
chr1	17761920	G	T	PASS	intron_variant	MODIFIER	NEDD4L_3	NEDD4L_3	transcript	XM_038525916.1	protein_coding	19	c.1876+1007C>A
chr1	17761920	G	T	PASS	intron_variant	MODIFIER	NEDD4L_3	NEDD4L_3	transcript	XM_038525908.1	protein_coding	22	c.2140+1007C>A
chr1	17761920	G	T	PASS	intron_variant	MODIFIER	NEDD4L_3	NEDD4L_3	transcript	XM_038525920.1	protein_coding	22	c.1876+1007C>A
chr1	17761920	G	T	PASS	intron_variant	MODIFIER	NEDD4L_3	NEDD4L_3	transcript	XM_038525912.1	protein_coding	23	c.2011+1007C>A
chr1	17761920	G	T	PASS	intron_variant	MODIFIER	NEDD4L_3	NEDD4L_3	transcript	XM_038525913.1	protein_coding	24	c.2011+1007C>A
chr1	17761920	G	T	PASS	intron_variant	MODIFIER	NEDD4L_3	NEDD4L_3	transcript	XM_038525917.1	protein_coding	23	c.1876+1007C>A
chr1	17761920	G	T	PASS	intron_variant	MODIFIER	NEDD4L_3	NEDD4L_3	transcript	XM_038525906.1	protein_coding	22	c.2185+1007C>A
chr1	17761920	G	T	PASS	intron_variant	MODIFIER	NEDD4L_3	NEDD4L_3	transcript	XM_038525907.1	protein_coding	22	c.2179+1007C>A
chr1	17761920	G	T	PASS	intron_variant	MODIFIER	NEDD4L_3	NEDD4L_3	transcript	XM_038525909.1	protein_coding	21	c.2125+1007C>A
chr1	17761920	G	T	PASS	intron_variant	MODIFIER	NEDD4L_3	NEDD4L_3	transcript	XM_038525911.1	protein_coding	22	c.2062+1007C>A
chr1	17761920	G	T	PASS	intron_variant	MODIFIER	NEDD4L_3	NEDD4L_3	transcript	XM_038525914.1	protein_coding	21	c.2002+1007C>A
chr1	17761920	G	T	PASS	intron_variant	MODIFIER	NEDD4L_3	NEDD4L_3	transcript	XM_038525915.1	protein_coding	20	c.1927+1007C>A
chr1	17761920	G	T	PASS	intron_variant	MODIFIER	NEDD4L_3	NEDD4L_3	transcript	XM_038525918.1	protein_coding	19	c.1750+1007C>A
chr1	17761920	G	T	PASS	intron_variant	MODIFIER	NEDD4L_3	NEDD4L_3	transcript	XM_038525919.1	protein_coding	19	c.1729+1007C>A
chr1	17761920	G	T	PASS	intron_variant	MODIFIER	NEDD4L_3	NEDD4L_3	transcript	XM_038525922.1	protein_coding	18	c.1552+1007C>A
chr1	17834184	GC	G	PASS	intron_variant	MODIFIER	NEDD4L_3	NEDD4L_3	transcript	XM_038525905.1	protein_coding	5	c.298-18716delG
chr1	17834184	GC	G	PASS	intron_variant	MODIFIER	NEDD4L_3	NEDD4L_3	transcript	XM_038525916.1	protein_coding	1	c.-66-18716delG
chr1	17834184	GC	G	PASS	intron_variant	MODIFIER	NEDD4L_3	NEDD4L_3	transcript	XM_038525908.1	protein_coding	4	c.199-18716delG
chr1	17834184	GC	G	PASS	intron_variant	MODIFIER	NEDD4L_3	NEDD4L_3	transcript	XM_038525920.1	protein_coding	4	c.-66-18716delG
chr1	17834184	GC	G	PASS	intron_variant	MODIFIER	NEDD4L_3	NEDD4L_3	transcript	XM_038525912.1	protein_coding	5	c.70-18716delG
chr1	17834184	GC	G	PASS	intron_variant	MODIFIER	NEDD4L_3	NEDD4L_3	transcript	XM_038525913.1	protein_coding	6	c.70-18716delG
chr1	17834184	GC	G	PASS	intron_variant	MODIFIER	NEDD4L_3	NEDD4L_3	transcript	XM_038525917.1	protein_coding	5	c.-66-18716delG
chr1	17834184	GC	G	PASS	intron_variant	MODIFIER	NEDD4L_3	NEDD4L_3	transcript	XM_038525906.1	protein_coding	5	c.298-18716delG
chr1	17834184	GC	G	PASS	intron_variant	MODIFIER	NEDD4L_3	NEDD4L_3	transcript	XM_038525907.1	protein_coding	5	c.298-18716delG
chr1	17834184	GC	G	PASS	intron_variant	MODIFIER	NEDD4L_3	NEDD4L_3	transcript	XM_038525909.1	protein_coding	5	c.298-18716delG
chr1	17834184	GC	G	PASS	intron_variant	MODIFIER	NEDD4L_3	NEDD4L_3	transcript	XM_038525911.1	protein_coding	5	c.298-18716delG
chr1	17834184	GC	G	PASS	intron_variant	MODIFIER	NEDD4L_3	NEDD4L_3	transcript	XM_038525914.1	protein_coding	5	c.298-18716delG
chr1	17834184	GC	G	PASS	intron_variant	MODIFIER	NEDD4L_3	NEDD4L_3	transcript	XM_038525915.1	protein_coding	5	c.298-18716delG
chr1	17834184	GC	G	PASS	intron_variant	MODIFIER	NEDD4L_3	NEDD4L_3	transcript	XM_038525918.1	protein_coding	5	c.298-18716delG
chr1	17834184	GC	G	PASS	intron_variant	MODIFIER	NEDD4L_3	NEDD4L_3	transcript	XM_038525919.1	protein_coding	5	c.298-18716delG
chr1	17834184	GC	G	PASS	intron_variant	MODIFIER	NEDD4L_3	NEDD4L_3	transcript	XM_038525922.1	protein_coding	5	c.298-18716delG
chr1	17899108	G	A	PASS	intron_variant	MODIFIER	NEDD4L_3	NEDD4L_3	transcript	XM_038525905.1	protein_coding	2	c.123-14550C>T
chr1	17899108	G	A	PASS	intron_variant	MODIFIER	NEDD4L_3	NEDD4L_3	transcript	XM_038525908.1	protein_coding	1	c.23+10816C>T
chr1	17899108	G	A	PASS	intron_variant	MODIFIER	NEDD4L_3	NEDD4L_3	transcript	XM_038525920.1	protein_coding	1	c.-241-14550C>T
chr1	17899108	G	A	PASS	intron_variant	MODIFIER	NEDD4L_3	NEDD4L_3	transcript	XM_038525912.1	protein_coding	1	c.-161-14550C>T
chr1	17899108	G	A	PASS	intron_variant	MODIFIER	NEDD4L_3	NEDD4L_3	transcript	XM_038525913.1	protein_coding	2	c.-161-14550C>T
chr1	17899108	G	A	PASS	intron_variant	MODIFIER	NEDD4L_3	NEDD4L_3	transcript	XM_038525917.1	protein_coding	2	c.-241-14550C>T
chr1	17899108	G	A	PASS	intron_variant	MODIFIER	NEDD4L_3	NEDD4L_3	transcript	XM_038525906.1	protein_coding	2	c.123-14550C>T
chr1	17899108	G	A	PASS	intron_variant	MODIFIER	NEDD4L_3	NEDD4L_3	transcript	XM_038525907.1	protein_coding	2	c.123-14550C>T
chr1	17899108	G	A	PASS	intron_variant	MODIFIER	NEDD4L_3	NEDD4L_3	transcript	XM_038525909.1	protein_coding	2	c.123-14550C>T
chr1	17899108	G	A	PASS	intron_variant	MODIFIER	NEDD4L_3	NEDD4L_3	transcript	XM_038525911.1	protein_coding	2	c.123-14550C>T
chr1	17899108	G	A	PASS	intron_variant	MODIFIER	NEDD4L_3	NEDD4L_3	transcript	XM_038525914.1	protein_coding	2	c.123-14550C>T
chr1	17899108	G	A	PASS	intron_variant	MODIFIER	NEDD4L_3	NEDD4L_3	transcript	XM_038525915.1	protein_coding	2	c.123-14550C>T
chr1	17899108	G	A	PASS	intron_variant	MODIFIER	NEDD4L_3	NEDD4L_3	transcript	XM_038525918.1	protein_coding	2	c.123-14550C>T
chr1	17899108	G	A	PASS	intron_variant	MODIFIER	NEDD4L_3	NEDD4L_3	transcript	XM_038525919.1	protein_coding	2	c.123-14550C>T
chr1	17899108	G	A	PASS	intron_variant	MODIFIER	NEDD4L_3	NEDD4L_3	transcript	XM_038525922.1	protein_coding	2	c.123-14550C>T
chr1	18058741	G	A	PASS	intron_variant	MODIFIER	NEDD4L_3	NEDD4L_3	transcript	XM_038525905.1	protein_coding	1	c.48+13925C>T
chr1	18058741	G	A	PASS	intron_variant	MODIFIER	NEDD4L_3	NEDD4L_3	transcript	XM_038525906.1	protein_coding	1	c.48+13925C>T
chr1	18058741	G	A	PASS	intron_variant	MODIFIER	NEDD4L_3	NEDD4L_3	transcript	XM_038525907.1	protein_coding	1	c.48+13925C>T
chr1	18058741	G	A	PASS	intron_variant	MODIFIER	NEDD4L_3	NEDD4L_3	transcript	XM_038525909.1	protein_coding	1	c.48+13925C>T
chr1	18058741	G	A	PASS	intron_variant	MODIFIER	NEDD4L_3	NEDD4L_3	transcript	XM_038525911.1	protein_coding	1	c.48+13925C>T
chr1	18058741	G	A	PASS	intron_variant	MODIFIER	NEDD4L_3	NEDD4L_3	transcript	XM_038525914.1	protein_coding	1	c.48+13925C>T
chr1	18058741	G	A	PASS	intron_variant	MODIFIER	NEDD4L_3	NEDD4L_3	transcript	XM_038525915.1	protein_coding	1	c.48+13925C>T
chr1	18058741	G	A	PASS	intron_variant	MODIFIER	NEDD4L_3	NEDD4L_3	transcript	XM_038525918.1	protein_coding	1	c.48+13925C>T
chr1	18058741	G	A	PASS	intron_variant	MODIFIER	NEDD4L_3	NEDD4L_3	transcript	XM_038525919.1	protein_coding	1	c.48+13925C>T
chr1	18058741	G	A	PASS	intron_variant	MODIFIER	NEDD4L_3	NEDD4L_3	transcript	XM_038525922.1	protein_coding	1	c.48+13925C>T
chr1	18260693	C	G	PASS	upstream_gene_variant	MODIFIER	ATP8B1_3	ATP8B1_3	transcript	XM_038525923.1	protein_coding	-1	c.-654C>G
chr1	18260693	C	G	PASS	upstream_gene_variant	MODIFIER	ATP8B1_3	ATP8B1_3	transcript	XM_038525924.1	protein_coding	-1	c.-709C>G
chr1	18260693	C	G	PASS	intergenic_region	MODIFIER	LOC111097471_3-ATP8B1_3	LOC111097471_3-ATP8B1_3	intergenic_region	LOC111097471_3-ATP8B1_3		-1	n.18260693C>G
chr1	18399156	G	A	PASS	intron_variant	MODIFIER	LOC111095132_3	LOC111095132_3	transcript	XR_005353443.1	pseudogene	2	n.125+3148C>T
chr1	18576078	A	ATTAATGGTATTT	PASS	intron_variant	MODIFIER	ONECUT2_3	ONECUT2_3	transcript	XM_038525928.1	protein_coding	1	c.1252+14188_1252+14189insAAATACCATTAA
chr1	18576080	G	A	PASS	intron_variant	MODIFIER	ONECUT2_3	ONECUT2_3	transcript	XM_038525928.1	protein_coding	1	c.1252+14187C>T
chr1	18576083	T	G	PASS	intron_variant	MODIFIER	ONECUT2_3	ONECUT2_3	transcript	XM_038525928.1	protein_coding	1	c.1252+14184A>C
chr1	18576084	C	G	PASS	intron_variant	MODIFIER	ONECUT2_3	ONECUT2_3	transcript	XM_038525928.1	protein_coding	1	c.1252+14183G>C
chr1	18576086	C	A	PASS	intron_variant	MODIFIER	ONECUT2_3	ONECUT2_3	transcript	XM_038525928.1	protein_coding	1	c.1252+14181G>T
chr1	18791042	T	C	PASS	intergenic_region	MODIFIER	LOC119870722_3-WDR7_3	LOC119870722_3-WDR7_3	intergenic_region	LOC119870722_3-WDR7_3		-1	n.18791042T>C
chr1	18791045	T	TGC	PASS	intergenic_region	MODIFIER	LOC119870722_3-WDR7_3	LOC119870722_3-WDR7_3	intergenic_region	LOC119870722_3-WDR7_3		-1	n.18791045_18791046insGC
chr1	18879454	G	A	PASS	intergenic_region	MODIFIER	LOC119870722_3-WDR7_3	LOC119870722_3-WDR7_3	intergenic_region	LOC119870722_3-WDR7_3		-1	n.18879454G>A
chr1	18937142	A	T	PASS	intron_variant	MODIFIER	WDR7_3	WDR7_3	transcript	XM_038525930.1	protein_coding	28	c.4183-17876T>A
chr1	18937142	A	T	PASS	intron_variant	MODIFIER	WDR7_3	WDR7_3	transcript	XM_038525931.1	protein_coding	27	c.4183-17876T>A
chr1	18937142	A	T	PASS	intron_variant	MODIFIER	WDR7_3	WDR7_3	transcript	XM_038525933.1	protein_coding	27	c.4084-17876T>A
chr1	18937142	A	T	PASS	intron_variant	MODIFIER	WDR7_3	WDR7_3	transcript	XM_038525932.1	protein_coding	27	c.4156-17876T>A
chr1	19118351	A	G	PASS	intron_variant	MODIFIER	WDR7_3	WDR7_3	transcript	XM_038525930.1	protein_coding	21	c.3209-11101T>C
chr1	19118351	A	G	PASS	intron_variant	MODIFIER	WDR7_3	WDR7_3	transcript	XM_038525931.1	protein_coding	20	c.3209-11101T>C
chr1	19118351	A	G	PASS	intron_variant	MODIFIER	WDR7_3	WDR7_3	transcript	XM_038525933.1	protein_coding	20	c.3110-11101T>C
chr1	19118351	A	G	PASS	intron_variant	MODIFIER	WDR7_3	WDR7_3	transcript	XM_038525932.1	protein_coding	20	c.3182-11101T>C
chr1	19118351	A	G	PASS	intron_variant	MODIFIER	WDR7_3	WDR7_3	transcript	XM_038525934.1	protein_coding	21	c.3209-11101T>C
chr1	19118351	A	G	PASS	intron_variant	MODIFIER	WDR7_3	WDR7_3	transcript	XM_038525935.1	protein_coding	21	c.3209-11101T>C
chr1	19157447	A	T	PASS	intron_variant	MODIFIER	WDR7_3	WDR7_3	transcript	XM_038525930.1	protein_coding	18	c.2866+3414T>A
chr1	19157447	A	T	PASS	intron_variant	MODIFIER	WDR7_3	WDR7_3	transcript	XM_038525931.1	protein_coding	17	c.2866+3414T>A
chr1	19157447	A	T	PASS	intron_variant	MODIFIER	WDR7_3	WDR7_3	transcript	XM_038525933.1	protein_coding	18	c.2866+3414T>A
chr1	19157447	A	T	PASS	intron_variant	MODIFIER	WDR7_3	WDR7_3	transcript	XM_038525932.1	protein_coding	17	c.2839+3414T>A
chr1	19157447	A	T	PASS	intron_variant	MODIFIER	WDR7_3	WDR7_3	transcript	XM_038525934.1	protein_coding	18	c.2866+3414T>A
chr1	19157447	A	T	PASS	intron_variant	MODIFIER	WDR7_3	WDR7_3	transcript	XM_038525935.1	protein_coding	18	c.2866+3414T>A
chr1	19522769	C	T	PASS	intergenic_region	MODIFIER	LOC111095155_3-LOC111090613_3	LOC111095155_3-LOC111090613_3	intergenic_region	LOC111095155_3-LOC111090613_3		-1	n.19522769C>T
chr1	19775063	C	A	PASS	intergenic_region	MODIFIER	LOC111090615_3-LOC102153337_3	LOC111090615_3-LOC102153337_3	intergenic_region	LOC111090615_3-LOC102153337_3		-1	n.19775063C>A
chr1	20035165	TCCCACA	T	PASS	intron_variant	MODIFIER	LOC119870640_3	LOC119870640_3	transcript	XR_005353039.1	pseudogene	2	n.368-16099_368-16094delTGTGGG
chr1	20035172	TAGGGCTC	T	PASS	intron_variant	MODIFIER	LOC119870640_3	LOC119870640_3	transcript	XR_005353039.1	pseudogene	2	n.368-16107_368-16101delGAGCCCT
chr1	20375281	A	G	PASS	intron_variant	MODIFIER	TCF4_3	TCF4_3	transcript	NM_001003268.1_3	protein_coding	5	c.298-22810A>G
chr1	20379198	G	C	PASS	intron_variant	MODIFIER	TCF4_3	TCF4_3	transcript	NM_001003268.1_3	protein_coding	5	c.298-18893G>C
chr1	20981630	T	C	PASS	intergenic_region	MODIFIER	RAB27B_3-LOC610632_3	RAB27B_3-LOC610632_3	intergenic_region	RAB27B_3-LOC610632_3		-1	n.20981630T>C
chr1	20996792	A	G	PASS	intergenic_region	MODIFIER	RAB27B_3-LOC610632_3	RAB27B_3-LOC610632_3	intergenic_region	RAB27B_3-LOC610632_3		-1	n.20996792A>G
chr1	21054360	G	A	PASS	intergenic_region	MODIFIER	LOC610632_3-LOC111095168_3	LOC610632_3-LOC111095168_3	intergenic_region	LOC610632_3-LOC111095168_3		-1	n.21054360G>A
chr1	21275553	T	C	PASS	downstream_gene_variant	MODIFIER	POLI_3	POLI_3	transcript	XM_038525957.1	protein_coding	-1	c.*886A>G
chr1	21275553	T	C	PASS	downstream_gene_variant	MODIFIER	POLI_3	POLI_3	transcript	XM_038525959.1	protein_coding	-1	c.*886A>G
chr1	21275553	T	C	PASS	downstream_gene_variant	MODIFIER	POLI_3	POLI_3	transcript	XM_038525958.1	protein_coding	-1	c.*886A>G
chr1	21275553	T	C	PASS	downstream_gene_variant	MODIFIER	POLI_3	POLI_3	transcript	XM_038525960.1	protein_coding	-1	c.*886A>G
chr1	21275553	T	C	PASS	intron_variant	MODIFIER	STARD6_3	STARD6_3	transcript	XR_005353469.1	pseudogene	8	n.1023-867T>C
chr1	21284600	A	G	PASS	intron_variant	MODIFIER	POLI_3	POLI_3	transcript	XM_038525957.1	protein_coding	8	c.994+3132T>C
chr1	21284600	A	G	PASS	intron_variant	MODIFIER	POLI_3	POLI_3	transcript	XM_038525959.1	protein_coding	6	c.721+3132T>C
chr1	21284600	A	G	PASS	intron_variant	MODIFIER	POLI_3	POLI_3	transcript	XM_038525958.1	protein_coding	7	c.829+3132T>C
chr1	21284600	A	G	PASS	intron_variant	MODIFIER	POLI_3	POLI_3	transcript	XM_038525960.1	protein_coding	7	c.757+3132T>C
chr1	21760038	C	T	PASS	intron_variant	MODIFIER	LOC119870642_3	LOC119870642_3	transcript	XR_005353044.1	pseudogene	4	n.472+9222C>T
chr1	22090715	G	A	PASS	intron_variant	MODIFIER	DCC_3	DCC_3	transcript	XM_038525970.1	protein_coding	13	c.2054-563C>T
chr1	22090715	G	A	PASS	intron_variant	MODIFIER	DCC_3	DCC_3	transcript	XM_038525974.1	protein_coding	12	c.1598-563C>T
chr1	22090715	G	A	PASS	intron_variant	MODIFIER	DCC_3	DCC_3	transcript	XM_038525973.1	protein_coding	12	c.1598-563C>T
chr1	22090715	G	A	PASS	intron_variant	MODIFIER	DCC_3	DCC_3	transcript	XM_038525971.1	protein_coding	13	c.2054-563C>T
chr1	22090715	G	A	PASS	intron_variant	MODIFIER	DCC_3	DCC_3	transcript	XM_038525972.1	protein_coding	13	c.2054-563C>T
chr1	22373526	C	T	PASS	intron_variant	MODIFIER	DCC_3	DCC_3	transcript	XM_038525970.1	protein_coding	5	c.986-42306G>A
chr1	22373526	C	T	PASS	intron_variant	MODIFIER	DCC_3	DCC_3	transcript	XM_038525974.1	protein_coding	4	c.530-42306G>A
chr1	22373526	C	T	PASS	intron_variant	MODIFIER	DCC_3	DCC_3	transcript	XM_038525973.1	protein_coding	4	c.530-42306G>A
chr1	22373526	C	T	PASS	intron_variant	MODIFIER	DCC_3	DCC_3	transcript	XM_038525971.1	protein_coding	5	c.986-42306G>A
chr1	22373526	C	T	PASS	intron_variant	MODIFIER	DCC_3	DCC_3	transcript	XM_038525972.1	protein_coding	5	c.986-42306G>A
chr1	22378928	TGAG	T	PASS	intron_variant	MODIFIER	DCC_3	DCC_3	transcript	XM_038525970.1	protein_coding	5	c.986-47711_986-47709delCTC
chr1	22378928	TGAG	T	PASS	intron_variant	MODIFIER	DCC_3	DCC_3	transcript	XM_038525974.1	protein_coding	4	c.530-47711_530-47709delCTC
chr1	22378928	TGAG	T	PASS	intron_variant	MODIFIER	DCC_3	DCC_3	transcript	XM_038525973.1	protein_coding	4	c.530-47711_530-47709delCTC
chr1	22378928	TGAG	T	PASS	intron_variant	MODIFIER	DCC_3	DCC_3	transcript	XM_038525971.1	protein_coding	5	c.986-47711_986-47709delCTC
chr1	22378928	TGAG	T	PASS	intron_variant	MODIFIER	DCC_3	DCC_3	transcript	XM_038525972.1	protein_coding	5	c.986-47711_986-47709delCTC
chr1	22400591	A	T	PASS	intron_variant	MODIFIER	DCC_3	DCC_3	transcript	XM_038525970.1	protein_coding	5	c.986-69371T>A
chr1	22400591	A	T	PASS	intron_variant	MODIFIER	DCC_3	DCC_3	transcript	XM_038525974.1	protein_coding	4	c.530-69371T>A
chr1	22400591	A	T	PASS	intron_variant	MODIFIER	DCC_3	DCC_3	transcript	XM_038525973.1	protein_coding	4	c.530-69371T>A
chr1	22400591	A	T	PASS	intron_variant	MODIFIER	DCC_3	DCC_3	transcript	XM_038525971.1	protein_coding	5	c.986-69371T>A
chr1	22400591	A	T	PASS	intron_variant	MODIFIER	DCC_3	DCC_3	transcript	XM_038525972.1	protein_coding	5	c.986-69371T>A
chr1	22416769	G	A	PASS	intron_variant	MODIFIER	DCC_3	DCC_3	transcript	XM_038525970.1	protein_coding	5	c.985+59888C>T
chr1	22416769	G	A	PASS	intron_variant	MODIFIER	DCC_3	DCC_3	transcript	XM_038525974.1	protein_coding	4	c.529+59888C>T
chr1	22416769	G	A	PASS	intron_variant	MODIFIER	DCC_3	DCC_3	transcript	XM_038525973.1	protein_coding	4	c.529+59888C>T
chr1	22416769	G	A	PASS	intron_variant	MODIFIER	DCC_3	DCC_3	transcript	XM_038525971.1	protein_coding	5	c.985+59888C>T
chr1	22416769	G	A	PASS	intron_variant	MODIFIER	DCC_3	DCC_3	transcript	XM_038525972.1	protein_coding	5	c.985+59888C>T
chr1	22425924	TG	T	PASS	intron_variant	MODIFIER	DCC_3	DCC_3	transcript	XM_038525970.1	protein_coding	5	c.985+50732delC
chr1	22425924	TG	T	PASS	intron_variant	MODIFIER	DCC_3	DCC_3	transcript	XM_038525974.1	protein_coding	4	c.529+50732delC
chr1	22425924	TG	T	PASS	intron_variant	MODIFIER	DCC_3	DCC_3	transcript	XM_038525973.1	protein_coding	4	c.529+50732delC
chr1	22425924	TG	T	PASS	intron_variant	MODIFIER	DCC_3	DCC_3	transcript	XM_038525971.1	protein_coding	5	c.985+50732delC
chr1	22425924	TG	T	PASS	intron_variant	MODIFIER	DCC_3	DCC_3	transcript	XM_038525972.1	protein_coding	5	c.985+50732delC
chr1	22452850	G	GGGCC	PASS	intron_variant	MODIFIER	DCC_3	DCC_3	transcript	XM_038525970.1	protein_coding	5	c.985+23806_985+23807insGGCC
chr1	22452850	G	GGGCC	PASS	intron_variant	MODIFIER	DCC_3	DCC_3	transcript	XM_038525974.1	protein_coding	4	c.529+23806_529+23807insGGCC
chr1	22452850	G	GGGCC	PASS	intron_variant	MODIFIER	DCC_3	DCC_3	transcript	XM_038525973.1	protein_coding	4	c.529+23806_529+23807insGGCC
chr1	22452850	G	GGGCC	PASS	intron_variant	MODIFIER	DCC_3	DCC_3	transcript	XM_038525971.1	protein_coding	5	c.985+23806_985+23807insGGCC
chr1	22452850	G	GGGCC	PASS	intron_variant	MODIFIER	DCC_3	DCC_3	transcript	XM_038525972.1	protein_coding	5	c.985+23806_985+23807insGGCC
chr1	22846412	C	T	PASS	intron_variant	MODIFIER	DCC_3	DCC_3	transcript	XM_038525970.1	protein_coding	1	c.91+147351G>A
chr1	22846412	C	T	PASS	intron_variant	MODIFIER	DCC_3	DCC_3	transcript	XM_038525971.1	protein_coding	1	c.91+147351G>A
chr1	22846412	C	T	PASS	intron_variant	MODIFIER	DCC_3	DCC_3	transcript	XM_038525972.1	protein_coding	1	c.91+147351G>A
chr1	22857768	A	T	PASS	intron_variant	MODIFIER	DCC_3	DCC_3	transcript	XM_038525970.1	protein_coding	1	c.91+135995T>A
chr1	22857768	A	T	PASS	intron_variant	MODIFIER	DCC_3	DCC_3	transcript	XM_038525971.1	protein_coding	1	c.91+135995T>A
chr1	22857768	A	T	PASS	intron_variant	MODIFIER	DCC_3	DCC_3	transcript	XM_038525972.1	protein_coding	1	c.91+135995T>A
chr1	22862694	G	A	PASS	intron_variant	MODIFIER	DCC_3	DCC_3	transcript	XM_038525970.1	protein_coding	1	c.91+131069C>T
chr1	22862694	G	A	PASS	intron_variant	MODIFIER	DCC_3	DCC_3	transcript	XM_038525971.1	protein_coding	1	c.91+131069C>T
chr1	22862694	G	A	PASS	intron_variant	MODIFIER	DCC_3	DCC_3	transcript	XM_038525972.1	protein_coding	1	c.91+131069C>T
chr1	22868358	C	A	PASS	intron_variant	MODIFIER	DCC_3	DCC_3	transcript	XM_038525970.1	protein_coding	1	c.91+125405G>T
chr1	22868358	C	A	PASS	intron_variant	MODIFIER	DCC_3	DCC_3	transcript	XM_038525971.1	protein_coding	1	c.91+125405G>T
chr1	22868358	C	A	PASS	intron_variant	MODIFIER	DCC_3	DCC_3	transcript	XM_038525972.1	protein_coding	1	c.91+125405G>T
chr1	23024207	C	A	PASS	intergenic_region	MODIFIER	DCC_3-LOC111090624_3	DCC_3-LOC111090624_3	intergenic_region	DCC_3-LOC111090624_3		-1	n.23024207C>A
chr1	23026701	G	A	PASS	intergenic_region	MODIFIER	DCC_3-LOC111090624_3	DCC_3-LOC111090624_3	intergenic_region	DCC_3-LOC111090624_3		-1	n.23026701G>A
chr1	23169186	G	A	PASS	intergenic_region	MODIFIER	LOC111090624_3-LOC100683470_3	LOC111090624_3-LOC100683470_3	intergenic_region	LOC111090624_3-LOC100683470_3		-1	n.23169186G>A
chr1	23170091	C	A	PASS	intergenic_region	MODIFIER	LOC111090624_3-LOC100683470_3	LOC111090624_3-LOC100683470_3	intergenic_region	LOC111090624_3-LOC100683470_3		-1	n.23170091C>A
chr1	23189710	AC	A	PASS	intergenic_region	MODIFIER	LOC111090624_3-LOC100683470_3	LOC111090624_3-LOC100683470_3	intergenic_region	LOC111090624_3-LOC100683470_3		-1	n.23189711delC
chr1	23200947	G	A	PASS	intergenic_region	MODIFIER	LOC111090624_3-LOC100683470_3	LOC111090624_3-LOC100683470_3	intergenic_region	LOC111090624_3-LOC100683470_3		-1	n.23200947G>A
chr1	23201528	C	T	PASS	intergenic_region	MODIFIER	LOC111090624_3-LOC100683470_3	LOC111090624_3-LOC100683470_3	intergenic_region	LOC111090624_3-LOC100683470_3		-1	n.23201528C>T
chr1	23243076	G	A	PASS	intergenic_region	MODIFIER	LOC111090624_3-LOC100683470_3	LOC111090624_3-LOC100683470_3	intergenic_region	LOC111090624_3-LOC100683470_3		-1	n.23243076G>A
chr1	23243393	C	T	PASS	intergenic_region	MODIFIER	LOC111090624_3-LOC100683470_3	LOC111090624_3-LOC100683470_3	intergenic_region	LOC111090624_3-LOC100683470_3		-1	n.23243393C>T
chr1	23251514	G	A	PASS	intergenic_region	MODIFIER	LOC111090624_3-LOC100683470_3	LOC111090624_3-LOC100683470_3	intergenic_region	LOC111090624_3-LOC100683470_3		-1	n.23251514G>A
chr1	23278886	C	T	PASS	intergenic_region	MODIFIER	LOC111090624_3-LOC100683470_3	LOC111090624_3-LOC100683470_3	intergenic_region	LOC111090624_3-LOC100683470_3		-1	n.23278886C>T
chr1	23308505	G	A	PASS	intergenic_region	MODIFIER	LOC111090624_3-LOC100683470_3	LOC111090624_3-LOC100683470_3	intergenic_region	LOC111090624_3-LOC100683470_3		-1	n.23308505G>A
chr1	23392284	G	A	PASS	intergenic_region	MODIFIER	LOC100683470_3-LOC106559494_3	LOC100683470_3-LOC106559494_3	intergenic_region	LOC100683470_3-LOC106559494_3		-1	n.23392284G>A
chr1	23402141	C	A	PASS	intergenic_region	MODIFIER	LOC100683470_3-LOC106559494_3	LOC100683470_3-LOC106559494_3	intergenic_region	LOC100683470_3-LOC106559494_3		-1	n.23402141C>A
chr1	23429004	C	A	PASS	intergenic_region	MODIFIER	LOC100683470_3-LOC106559494_3	LOC100683470_3-LOC106559494_3	intergenic_region	LOC100683470_3-LOC106559494_3		-1	n.23429004C>A
chr1	23437445	C	T	PASS	intergenic_region	MODIFIER	LOC100683470_3-LOC106559494_3	LOC100683470_3-LOC106559494_3	intergenic_region	LOC100683470_3-LOC106559494_3		-1	n.23437445C>T
chr1	23474161	CT	C	PASS	intergenic_region	MODIFIER	LOC100683470_3-LOC106559494_3	LOC100683470_3-LOC106559494_3	intergenic_region	LOC100683470_3-LOC106559494_3		-1	n.23474162delT
chr1	23535878	G	C	PASS	intergenic_region	MODIFIER	LOC100683470_3-LOC106559494_3	LOC100683470_3-LOC106559494_3	intergenic_region	LOC100683470_3-LOC106559494_3		-1	n.23535878G>C
chr1	23631026	G	A	PASS	intergenic_region	MODIFIER	LOC102154698_3-LOC119869847_3	LOC102154698_3-LOC119869847_3	intergenic_region	LOC102154698_3-LOC119869847_3		-1	n.23631026G>A
chr1	23949255	T	G	PASS	3_prime_UTR_variant	MODIFIER	LOC119875954	LOC119875954	transcript	XM_038525975.1	protein_coding	2	c.*1106T>G
chr1	23949255	T	G	PASS	3_prime_UTR_variant	MODIFIER	LOC119875954	LOC119875954	transcript	XM_038525978.1	protein_coding	2	c.*1106T>G
chr1	23949255	T	G	PASS	3_prime_UTR_variant	MODIFIER	LOC119875954	LOC119875954	transcript	XM_038525979.1	protein_coding	2	c.*1106T>G
chr1	23949255	T	G	PASS	3_prime_UTR_variant	MODIFIER	LOC119875954	LOC119875954	transcript	XM_038525977.1	protein_coding	2	c.*1106T>G
chr1	23953075	CT	C	PASS	downstream_gene_variant	MODIFIER	LOC119875954	LOC119875954	transcript	XM_038525975.1	protein_coding	-1	c.*4927delT
chr1	23953075	CT	C	PASS	downstream_gene_variant	MODIFIER	LOC119875954	LOC119875954	transcript	XM_038525978.1	protein_coding	-1	c.*4927delT
chr1	23953075	CT	C	PASS	downstream_gene_variant	MODIFIER	LOC119875954	LOC119875954	transcript	XM_038525979.1	protein_coding	-1	c.*4927delT
chr1	23953075	CT	C	PASS	downstream_gene_variant	MODIFIER	LOC119875954	LOC119875954	transcript	XM_038525977.1	protein_coding	-1	c.*4927delT
chr1	23953075	CT	C	PASS	intergenic_region	MODIFIER	LOC119875954-SMAD4_3	LOC119875954-SMAD4_3	intergenic_region	LOC119875954-SMAD4_3		-1	n.23953076delT
chr1	23969637	C	T	PASS	intergenic_region	MODIFIER	LOC119875954-SMAD4_3	LOC119875954-SMAD4_3	intergenic_region	LOC119875954-SMAD4_3		-1	n.23969637C>T
chr1	24081598	T	C	PASS	upstream_gene_variant	MODIFIER	ELAC1_3	ELAC1_3	transcript	XM_038525985.1	protein_coding	-1	c.-537A>G
chr1	24081598	T	C	PASS	upstream_gene_variant	MODIFIER	LOC111095221_3	LOC111095221_3	transcript	XR_005353476.1	pseudogene	-1	n.-2452T>C
chr1	24081598	T	C	PASS	upstream_gene_variant	MODIFIER	ELAC1_3	ELAC1_3	transcript	XM_038525989.1	protein_coding	-1	c.-537A>G
chr1	24081598	T	C	PASS	upstream_gene_variant	MODIFIER	ELAC1_3	ELAC1_3	transcript	XM_038525987.1	protein_coding	-1	c.-478A>G
chr1	24081598	T	C	PASS	upstream_gene_variant	MODIFIER	ELAC1_3	ELAC1_3	transcript	XM_038525991.1	protein_coding	-1	c.-537A>G
chr1	24081598	T	C	PASS	upstream_gene_variant	MODIFIER	ELAC1_3	ELAC1_3	transcript	XR_005353475.1	pseudogene	-1	n.-217A>G
chr1	24081598	T	C	PASS	upstream_gene_variant	MODIFIER	ELAC1_3	ELAC1_3	transcript	XM_038525992.1	protein_coding	-1	c.-537A>G
chr1	24081598	T	C	PASS	upstream_gene_variant	MODIFIER	ELAC1_3	ELAC1_3	transcript	XM_038525988.1	protein_coding	-1	c.-537A>G
chr1	24081598	T	C	PASS	upstream_gene_variant	MODIFIER	ELAC1_3	ELAC1_3	transcript	XM_038525990.1	protein_coding	-1	c.-591A>G
chr1	24081598	T	C	PASS	intron_variant	MODIFIER	ELAC1_3	ELAC1_3	transcript	XM_038525986.1	protein_coding	1	c.-9+956A>G
chr1	24276739	G	A	PASS	intergenic_region	MODIFIER	MRO_3-LOC106559532_3	MRO_3-LOC106559532_3	intergenic_region	MRO_3-LOC106559532_3		-1	n.24276739G>A
chr1	24319341	G	A	PASS	intergenic_region	MODIFIER	MRO_3-LOC106559532_3	MRO_3-LOC106559532_3	intergenic_region	MRO_3-LOC106559532_3		-1	n.24319341G>A
chr1	24560952	C	T	PASS	intergenic_region	MODIFIER	MC5R_3-RNMT_3	MC5R_3-RNMT_3	intergenic_region	MC5R_3-RNMT_3		-1	n.24560952C>T
chr1	24720716	C	T	PASS	intron_variant	MODIFIER	LDLRAD4_3	LDLRAD4_3	transcript	XM_038526003.1	protein_coding	4	c.182-44596G>A
chr1	24720716	C	T	PASS	intron_variant	MODIFIER	LDLRAD4_3	LDLRAD4_3	transcript	XM_038526026.1	protein_coding	1	c.-114-15138G>A
chr1	24720716	C	T	PASS	intron_variant	MODIFIER	LDLRAD4_3	LDLRAD4_3	transcript	XM_038526027.1	protein_coding	1	c.-51+37699G>A
chr1	24720716	C	T	PASS	intron_variant	MODIFIER	LDLRAD4_3	LDLRAD4_3	transcript	XM_038526025.1	protein_coding	1	c.-50-44596G>A
chr1	24720716	C	T	PASS	intron_variant	MODIFIER	LDLRAD4_3	LDLRAD4_3	transcript	XM_038526018.1	protein_coding	2	c.152-44596G>A
chr1	24720716	C	T	PASS	intron_variant	MODIFIER	LDLRAD4_3	LDLRAD4_3	transcript	XM_038526023.1	protein_coding	2	c.-50-44596G>A
chr1	24720716	C	T	PASS	intron_variant	MODIFIER	LDLRAD4_3	LDLRAD4_3	transcript	XM_038526013.1	protein_coding	4	c.182-44596G>A
chr1	24720716	C	T	PASS	intron_variant	MODIFIER	LDLRAD4_3	LDLRAD4_3	transcript	XM_038526016.1	protein_coding	3	c.182-44596G>A
chr1	24720716	C	T	PASS	intron_variant	MODIFIER	LDLRAD4_3	LDLRAD4_3	transcript	XM_038526012.1	protein_coding	4	c.182-44596G>A
chr1	24720716	C	T	PASS	intron_variant	MODIFIER	LDLRAD4_3	LDLRAD4_3	transcript	XM_038526014.1	protein_coding	4	c.182-44596G>A
chr1	24720716	C	T	PASS	intron_variant	MODIFIER	LDLRAD4_3	LDLRAD4_3	transcript	XM_038526017.1	protein_coding	3	c.182-44596G>A
chr1	24720716	C	T	PASS	intron_variant	MODIFIER	LDLRAD4_3	LDLRAD4_3	transcript	XM_038526011.1	protein_coding	4	c.182-44596G>A
chr1	24720716	C	T	PASS	intron_variant	MODIFIER	LDLRAD4_3	LDLRAD4_3	transcript	XM_038526022.1	protein_coding	3	c.-50-44596G>A
chr1	24720716	C	T	PASS	intron_variant	MODIFIER	LDLRAD4_3	LDLRAD4_3	transcript	XM_038526015.1	protein_coding	3	c.182-44596G>A
chr1	24720716	C	T	PASS	intron_variant	MODIFIER	LDLRAD4_3	LDLRAD4_3	transcript	XM_038526008.1	protein_coding	4	c.182-44596G>A
chr1	24720716	C	T	PASS	intron_variant	MODIFIER	LDLRAD4_3	LDLRAD4_3	transcript	XM_038526021.1	protein_coding	3	c.-50-44596G>A
chr1	24720716	C	T	PASS	intron_variant	MODIFIER	LDLRAD4_3	LDLRAD4_3	transcript	XM_038526007.1	protein_coding	4	c.182-44596G>A
chr1	24720716	C	T	PASS	intron_variant	MODIFIER	LDLRAD4_3	LDLRAD4_3	transcript	XM_038526006.1	protein_coding	4	c.182-44596G>A
chr1	24720716	C	T	PASS	intron_variant	MODIFIER	LDLRAD4_3	LDLRAD4_3	transcript	XM_038526020.1	protein_coding	3	c.-50-44596G>A
chr1	24720716	C	T	PASS	intron_variant	MODIFIER	LDLRAD4_3	LDLRAD4_3	transcript	XM_038526005.1	protein_coding	4	c.182-44596G>A
chr1	24720716	C	T	PASS	intron_variant	MODIFIER	LDLRAD4_3	LDLRAD4_3	transcript	XM_038526010.1	protein_coding	5	c.182-44596G>A
chr1	24720716	C	T	PASS	intron_variant	MODIFIER	LDLRAD4_3	LDLRAD4_3	transcript	XM_038526009.1	protein_coding	4	c.182-44596G>A
chr1	24720716	C	T	PASS	intron_variant	MODIFIER	LDLRAD4_3	LDLRAD4_3	transcript	XM_038526004.1	protein_coding	5	c.182-44596G>A
chr1	24720716	C	T	PASS	intron_variant	MODIFIER	LDLRAD4_3	LDLRAD4_3	transcript	XM_038526019.1	protein_coding	3	c.-50-44596G>A
chr1	24720716	C	T	PASS	intron_variant	MODIFIER	LDLRAD4_3	LDLRAD4_3	transcript	XM_038526024.1	protein_coding	3	c.-114-15138G>A
chr1	24720716	C	T	PASS	intron_variant	MODIFIER	LDLRAD4_3	LDLRAD4_3	transcript	XM_038526029.1	protein_coding	4	c.182-44596G>A
chr1	24721871	C	T	PASS	intron_variant	MODIFIER	LDLRAD4_3	LDLRAD4_3	transcript	XM_038526003.1	protein_coding	4	c.182-45751G>A
chr1	24721871	C	T	PASS	intron_variant	MODIFIER	LDLRAD4_3	LDLRAD4_3	transcript	XM_038526026.1	protein_coding	1	c.-114-16293G>A
chr1	24721871	C	T	PASS	intron_variant	MODIFIER	LDLRAD4_3	LDLRAD4_3	transcript	XM_038526027.1	protein_coding	1	c.-51+36544G>A
chr1	24721871	C	T	PASS	intron_variant	MODIFIER	LDLRAD4_3	LDLRAD4_3	transcript	XM_038526025.1	protein_coding	1	c.-50-45751G>A
chr1	24721871	C	T	PASS	intron_variant	MODIFIER	LDLRAD4_3	LDLRAD4_3	transcript	XM_038526018.1	protein_coding	2	c.152-45751G>A
chr1	24721871	C	T	PASS	intron_variant	MODIFIER	LDLRAD4_3	LDLRAD4_3	transcript	XM_038526023.1	protein_coding	2	c.-50-45751G>A
chr1	24721871	C	T	PASS	intron_variant	MODIFIER	LDLRAD4_3	LDLRAD4_3	transcript	XM_038526013.1	protein_coding	4	c.182-45751G>A
chr1	24721871	C	T	PASS	intron_variant	MODIFIER	LDLRAD4_3	LDLRAD4_3	transcript	XM_038526016.1	protein_coding	3	c.182-45751G>A
chr1	24721871	C	T	PASS	intron_variant	MODIFIER	LDLRAD4_3	LDLRAD4_3	transcript	XM_038526012.1	protein_coding	4	c.182-45751G>A
chr1	24721871	C	T	PASS	intron_variant	MODIFIER	LDLRAD4_3	LDLRAD4_3	transcript	XM_038526014.1	protein_coding	4	c.182-45751G>A
chr1	24721871	C	T	PASS	intron_variant	MODIFIER	LDLRAD4_3	LDLRAD4_3	transcript	XM_038526017.1	protein_coding	3	c.182-45751G>A
chr1	24721871	C	T	PASS	intron_variant	MODIFIER	LDLRAD4_3	LDLRAD4_3	transcript	XM_038526011.1	protein_coding	4	c.182-45751G>A
chr1	24721871	C	T	PASS	intron_variant	MODIFIER	LDLRAD4_3	LDLRAD4_3	transcript	XM_038526022.1	protein_coding	3	c.-50-45751G>A
chr1	24721871	C	T	PASS	intron_variant	MODIFIER	LDLRAD4_3	LDLRAD4_3	transcript	XM_038526015.1	protein_coding	3	c.182-45751G>A
chr1	24721871	C	T	PASS	intron_variant	MODIFIER	LDLRAD4_3	LDLRAD4_3	transcript	XM_038526008.1	protein_coding	4	c.182-45751G>A
chr1	24721871	C	T	PASS	intron_variant	MODIFIER	LDLRAD4_3	LDLRAD4_3	transcript	XM_038526021.1	protein_coding	3	c.-50-45751G>A
chr1	24721871	C	T	PASS	intron_variant	MODIFIER	LDLRAD4_3	LDLRAD4_3	transcript	XM_038526007.1	protein_coding	4	c.182-45751G>A
chr1	24721871	C	T	PASS	intron_variant	MODIFIER	LDLRAD4_3	LDLRAD4_3	transcript	XM_038526006.1	protein_coding	4	c.182-45751G>A
chr1	24721871	C	T	PASS	intron_variant	MODIFIER	LDLRAD4_3	LDLRAD4_3	transcript	XM_038526020.1	protein_coding	3	c.-50-45751G>A
chr1	24721871	C	T	PASS	intron_variant	MODIFIER	LDLRAD4_3	LDLRAD4_3	transcript	XM_038526005.1	protein_coding	4	c.182-45751G>A
chr1	24721871	C	T	PASS	intron_variant	MODIFIER	LDLRAD4_3	LDLRAD4_3	transcript	XM_038526010.1	protein_coding	5	c.182-45751G>A
chr1	24721871	C	T	PASS	intron_variant	MODIFIER	LDLRAD4_3	LDLRAD4_3	transcript	XM_038526009.1	protein_coding	4	c.182-45751G>A
chr1	24721871	C	T	PASS	intron_variant	MODIFIER	LDLRAD4_3	LDLRAD4_3	transcript	XM_038526004.1	protein_coding	5	c.182-45751G>A
chr1	24721871	C	T	PASS	intron_variant	MODIFIER	LDLRAD4_3	LDLRAD4_3	transcript	XM_038526019.1	protein_coding	3	c.-50-45751G>A
chr1	24721871	C	T	PASS	intron_variant	MODIFIER	LDLRAD4_3	LDLRAD4_3	transcript	XM_038526024.1	protein_coding	3	c.-114-16293G>A
chr1	24721871	C	T	PASS	intron_variant	MODIFIER	LDLRAD4_3	LDLRAD4_3	transcript	XM_038526029.1	protein_coding	4	c.182-45751G>A
chr1	24756106	C	A	PASS	upstream_gene_variant	MODIFIER	LOC119870728_3	LOC119870728_3	transcript	XR_005353478.1	pseudogene	-1	n.-2558C>A
chr1	24756106	C	A	PASS	intron_variant	MODIFIER	LDLRAD4_3	LDLRAD4_3	transcript	XM_038526003.1	protein_coding	4	c.181+79077G>T
chr1	24756106	C	A	PASS	intron_variant	MODIFIER	LDLRAD4_3	LDLRAD4_3	transcript	XM_038526026.1	protein_coding	1	c.-115+2309G>T
chr1	24756106	C	A	PASS	intron_variant	MODIFIER	LDLRAD4_3	LDLRAD4_3	transcript	XM_038526027.1	protein_coding	1	c.-51+2309G>T
chr1	24756106	C	A	PASS	intron_variant	MODIFIER	LDLRAD4_3	LDLRAD4_3	transcript	XM_038526025.1	protein_coding	1	c.-51+78429G>T
chr1	24756106	C	A	PASS	intron_variant	MODIFIER	LDLRAD4_3	LDLRAD4_3	transcript	XM_038526018.1	protein_coding	2	c.151+79077G>T
chr1	24756106	C	A	PASS	intron_variant	MODIFIER	LDLRAD4_3	LDLRAD4_3	transcript	XM_038526023.1	protein_coding	2	c.-51+79077G>T
chr1	24756106	C	A	PASS	intron_variant	MODIFIER	LDLRAD4_3	LDLRAD4_3	transcript	XM_038526013.1	protein_coding	4	c.181+79077G>T
chr1	24756106	C	A	PASS	intron_variant	MODIFIER	LDLRAD4_3	LDLRAD4_3	transcript	XM_038526016.1	protein_coding	3	c.181+79077G>T
chr1	24756106	C	A	PASS	intron_variant	MODIFIER	LDLRAD4_3	LDLRAD4_3	transcript	XM_038526012.1	protein_coding	4	c.181+79077G>T
chr1	24756106	C	A	PASS	intron_variant	MODIFIER	LDLRAD4_3	LDLRAD4_3	transcript	XM_038526014.1	protein_coding	4	c.181+79077G>T
chr1	24756106	C	A	PASS	intron_variant	MODIFIER	LDLRAD4_3	LDLRAD4_3	transcript	XM_038526017.1	protein_coding	3	c.181+79077G>T
chr1	24756106	C	A	PASS	intron_variant	MODIFIER	LDLRAD4_3	LDLRAD4_3	transcript	XM_038526011.1	protein_coding	4	c.181+79077G>T
chr1	24756106	C	A	PASS	intron_variant	MODIFIER	LDLRAD4_3	LDLRAD4_3	transcript	XM_038526022.1	protein_coding	3	c.-51+79077G>T
chr1	24756106	C	A	PASS	intron_variant	MODIFIER	LDLRAD4_3	LDLRAD4_3	transcript	XM_038526015.1	protein_coding	3	c.181+79077G>T
chr1	24756106	C	A	PASS	intron_variant	MODIFIER	LDLRAD4_3	LDLRAD4_3	transcript	XM_038526008.1	protein_coding	4	c.181+79077G>T
chr1	24756106	C	A	PASS	intron_variant	MODIFIER	LDLRAD4_3	LDLRAD4_3	transcript	XM_038526021.1	protein_coding	3	c.-51+79077G>T
chr1	24756106	C	A	PASS	intron_variant	MODIFIER	LDLRAD4_3	LDLRAD4_3	transcript	XM_038526007.1	protein_coding	4	c.181+79077G>T
chr1	24756106	C	A	PASS	intron_variant	MODIFIER	LDLRAD4_3	LDLRAD4_3	transcript	XM_038526006.1	protein_coding	4	c.181+79077G>T
chr1	24756106	C	A	PASS	intron_variant	MODIFIER	LDLRAD4_3	LDLRAD4_3	transcript	XM_038526020.1	protein_coding	3	c.-51+79077G>T
chr1	24756106	C	A	PASS	intron_variant	MODIFIER	LDLRAD4_3	LDLRAD4_3	transcript	XM_038526005.1	protein_coding	4	c.181+79077G>T
chr1	24756106	C	A	PASS	intron_variant	MODIFIER	LDLRAD4_3	LDLRAD4_3	transcript	XM_038526010.1	protein_coding	5	c.181+79077G>T
chr1	24756106	C	A	PASS	intron_variant	MODIFIER	LDLRAD4_3	LDLRAD4_3	transcript	XM_038526009.1	protein_coding	4	c.181+79077G>T
chr1	24756106	C	A	PASS	intron_variant	MODIFIER	LDLRAD4_3	LDLRAD4_3	transcript	XM_038526004.1	protein_coding	5	c.181+79077G>T
chr1	24756106	C	A	PASS	intron_variant	MODIFIER	LDLRAD4_3	LDLRAD4_3	transcript	XM_038526019.1	protein_coding	3	c.-51+79077G>T
chr1	24756106	C	A	PASS	intron_variant	MODIFIER	LDLRAD4_3	LDLRAD4_3	transcript	XM_038526024.1	protein_coding	3	c.-114-50528G>T
chr1	24756106	C	A	PASS	intron_variant	MODIFIER	LDLRAD4_3	LDLRAD4_3	transcript	XM_038526029.1	protein_coding	4	c.181+79077G>T
chr1	24756147	G	A	PASS	upstream_gene_variant	MODIFIER	LOC119870728_3	LOC119870728_3	transcript	XR_005353478.1	pseudogene	-1	n.-2517G>A
chr1	24756147	G	A	PASS	intron_variant	MODIFIER	LDLRAD4_3	LDLRAD4_3	transcript	XM_038526003.1	protein_coding	4	c.181+79036C>T
chr1	24756147	G	A	PASS	intron_variant	MODIFIER	LDLRAD4_3	LDLRAD4_3	transcript	XM_038526026.1	protein_coding	1	c.-115+2268C>T
chr1	24756147	G	A	PASS	intron_variant	MODIFIER	LDLRAD4_3	LDLRAD4_3	transcript	XM_038526027.1	protein_coding	1	c.-51+2268C>T
chr1	24756147	G	A	PASS	intron_variant	MODIFIER	LDLRAD4_3	LDLRAD4_3	transcript	XM_038526025.1	protein_coding	1	c.-51+78388C>T
chr1	24756147	G	A	PASS	intron_variant	MODIFIER	LDLRAD4_3	LDLRAD4_3	transcript	XM_038526018.1	protein_coding	2	c.151+79036C>T
chr1	24756147	G	A	PASS	intron_variant	MODIFIER	LDLRAD4_3	LDLRAD4_3	transcript	XM_038526023.1	protein_coding	2	c.-51+79036C>T
chr1	24756147	G	A	PASS	intron_variant	MODIFIER	LDLRAD4_3	LDLRAD4_3	transcript	XM_038526013.1	protein_coding	4	c.181+79036C>T
chr1	24756147	G	A	PASS	intron_variant	MODIFIER	LDLRAD4_3	LDLRAD4_3	transcript	XM_038526016.1	protein_coding	3	c.181+79036C>T
chr1	24756147	G	A	PASS	intron_variant	MODIFIER	LDLRAD4_3	LDLRAD4_3	transcript	XM_038526012.1	protein_coding	4	c.181+79036C>T
chr1	24756147	G	A	PASS	intron_variant	MODIFIER	LDLRAD4_3	LDLRAD4_3	transcript	XM_038526014.1	protein_coding	4	c.181+79036C>T
chr1	24756147	G	A	PASS	intron_variant	MODIFIER	LDLRAD4_3	LDLRAD4_3	transcript	XM_038526017.1	protein_coding	3	c.181+79036C>T
chr1	24756147	G	A	PASS	intron_variant	MODIFIER	LDLRAD4_3	LDLRAD4_3	transcript	XM_038526011.1	protein_coding	4	c.181+79036C>T
chr1	24756147	G	A	PASS	intron_variant	MODIFIER	LDLRAD4_3	LDLRAD4_3	transcript	XM_038526022.1	protein_coding	3	c.-51+79036C>T
chr1	24756147	G	A	PASS	intron_variant	MODIFIER	LDLRAD4_3	LDLRAD4_3	transcript	XM_038526015.1	protein_coding	3	c.181+79036C>T
chr1	24756147	G	A	PASS	intron_variant	MODIFIER	LDLRAD4_3	LDLRAD4_3	transcript	XM_038526008.1	protein_coding	4	c.181+79036C>T
chr1	24756147	G	A	PASS	intron_variant	MODIFIER	LDLRAD4_3	LDLRAD4_3	transcript	XM_038526021.1	protein_coding	3	c.-51+79036C>T
chr1	24756147	G	A	PASS	intron_variant	MODIFIER	LDLRAD4_3	LDLRAD4_3	transcript	XM_038526007.1	protein_coding	4	c.181+79036C>T
chr1	24756147	G	A	PASS	intron_variant	MODIFIER	LDLRAD4_3	LDLRAD4_3	transcript	XM_038526006.1	protein_coding	4	c.181+79036C>T
chr1	24756147	G	A	PASS	intron_variant	MODIFIER	LDLRAD4_3	LDLRAD4_3	transcript	XM_038526020.1	protein_coding	3	c.-51+79036C>T
chr1	24756147	G	A	PASS	intron_variant	MODIFIER	LDLRAD4_3	LDLRAD4_3	transcript	XM_038526005.1	protein_coding	4	c.181+79036C>T
chr1	24756147	G	A	PASS	intron_variant	MODIFIER	LDLRAD4_3	LDLRAD4_3	transcript	XM_038526010.1	protein_coding	5	c.181+79036C>T
chr1	24756147	G	A	PASS	intron_variant	MODIFIER	LDLRAD4_3	LDLRAD4_3	transcript	XM_038526009.1	protein_coding	4	c.181+79036C>T
chr1	24756147	G	A	PASS	intron_variant	MODIFIER	LDLRAD4_3	LDLRAD4_3	transcript	XM_038526004.1	protein_coding	5	c.181+79036C>T
chr1	24756147	G	A	PASS	intron_variant	MODIFIER	LDLRAD4_3	LDLRAD4_3	transcript	XM_038526019.1	protein_coding	3	c.-51+79036C>T
chr1	24756147	G	A	PASS	intron_variant	MODIFIER	LDLRAD4_3	LDLRAD4_3	transcript	XM_038526024.1	protein_coding	3	c.-114-50569C>T
chr1	24756147	G	A	PASS	intron_variant	MODIFIER	LDLRAD4_3	LDLRAD4_3	transcript	XM_038526029.1	protein_coding	4	c.181+79036C>T
chr1	24784401	G	A	PASS	intron_variant	MODIFIER	LDLRAD4_3	LDLRAD4_3	transcript	XM_038526003.1	protein_coding	4	c.181+50782C>T
chr1	24784401	G	A	PASS	intron_variant	MODIFIER	LDLRAD4_3	LDLRAD4_3	transcript	XM_038526025.1	protein_coding	1	c.-51+50134C>T
chr1	24784401	G	A	PASS	intron_variant	MODIFIER	LDLRAD4_3	LDLRAD4_3	transcript	XM_038526018.1	protein_coding	2	c.151+50782C>T
chr1	24784401	G	A	PASS	intron_variant	MODIFIER	LDLRAD4_3	LDLRAD4_3	transcript	XM_038526023.1	protein_coding	2	c.-51+50782C>T
chr1	24784401	G	A	PASS	intron_variant	MODIFIER	LDLRAD4_3	LDLRAD4_3	transcript	XM_038526013.1	protein_coding	4	c.181+50782C>T
chr1	24784401	G	A	PASS	intron_variant	MODIFIER	LDLRAD4_3	LDLRAD4_3	transcript	XM_038526016.1	protein_coding	3	c.181+50782C>T
chr1	24784401	G	A	PASS	intron_variant	MODIFIER	LDLRAD4_3	LDLRAD4_3	transcript	XM_038526012.1	protein_coding	4	c.181+50782C>T
chr1	24784401	G	A	PASS	intron_variant	MODIFIER	LDLRAD4_3	LDLRAD4_3	transcript	XM_038526014.1	protein_coding	4	c.181+50782C>T
chr1	24784401	G	A	PASS	intron_variant	MODIFIER	LDLRAD4_3	LDLRAD4_3	transcript	XM_038526017.1	protein_coding	3	c.181+50782C>T
chr1	24784401	G	A	PASS	intron_variant	MODIFIER	LDLRAD4_3	LDLRAD4_3	transcript	XM_038526011.1	protein_coding	4	c.181+50782C>T
chr1	24784401	G	A	PASS	intron_variant	MODIFIER	LDLRAD4_3	LDLRAD4_3	transcript	XM_038526022.1	protein_coding	3	c.-51+50782C>T
chr1	24784401	G	A	PASS	intron_variant	MODIFIER	LDLRAD4_3	LDLRAD4_3	transcript	XM_038526015.1	protein_coding	3	c.181+50782C>T
chr1	24784401	G	A	PASS	intron_variant	MODIFIER	LDLRAD4_3	LDLRAD4_3	transcript	XM_038526008.1	protein_coding	4	c.181+50782C>T
chr1	24784401	G	A	PASS	intron_variant	MODIFIER	LDLRAD4_3	LDLRAD4_3	transcript	XM_038526021.1	protein_coding	3	c.-51+50782C>T
chr1	24784401	G	A	PASS	intron_variant	MODIFIER	LDLRAD4_3	LDLRAD4_3	transcript	XM_038526007.1	protein_coding	4	c.181+50782C>T
chr1	24784401	G	A	PASS	intron_variant	MODIFIER	LDLRAD4_3	LDLRAD4_3	transcript	XM_038526006.1	protein_coding	4	c.181+50782C>T
chr1	24784401	G	A	PASS	intron_variant	MODIFIER	LDLRAD4_3	LDLRAD4_3	transcript	XM_038526020.1	protein_coding	3	c.-51+50782C>T
chr1	24784401	G	A	PASS	intron_variant	MODIFIER	LDLRAD4_3	LDLRAD4_3	transcript	XM_038526005.1	protein_coding	4	c.181+50782C>T
chr1	24784401	G	A	PASS	intron_variant	MODIFIER	LDLRAD4_3	LDLRAD4_3	transcript	XM_038526010.1	protein_coding	5	c.181+50782C>T
chr1	24784401	G	A	PASS	intron_variant	MODIFIER	LDLRAD4_3	LDLRAD4_3	transcript	XM_038526009.1	protein_coding	4	c.181+50782C>T
chr1	24784401	G	A	PASS	intron_variant	MODIFIER	LDLRAD4_3	LDLRAD4_3	transcript	XM_038526004.1	protein_coding	5	c.181+50782C>T
chr1	24784401	G	A	PASS	intron_variant	MODIFIER	LDLRAD4_3	LDLRAD4_3	transcript	XM_038526019.1	protein_coding	3	c.-51+50782C>T
chr1	24784401	G	A	PASS	intron_variant	MODIFIER	LDLRAD4_3	LDLRAD4_3	transcript	XM_038526024.1	protein_coding	3	c.-115+50782C>T
chr1	24784401	G	A	PASS	intron_variant	MODIFIER	LDLRAD4_3	LDLRAD4_3	transcript	XM_038526029.1	protein_coding	4	c.181+50782C>T
chr1	24865755	C	T	PASS	intron_variant	MODIFIER	LDLRAD4_3	LDLRAD4_3	transcript	XM_038526003.1	protein_coding	3	c.40+28725G>A
chr1	24865755	C	T	PASS	intron_variant	MODIFIER	LDLRAD4_3	LDLRAD4_3	transcript	XM_038526013.1	protein_coding	3	c.40+28725G>A
chr1	24865755	C	T	PASS	intron_variant	MODIFIER	LDLRAD4_3	LDLRAD4_3	transcript	XM_038526016.1	protein_coding	2	c.40+28725G>A
chr1	24865755	C	T	PASS	intron_variant	MODIFIER	LDLRAD4_3	LDLRAD4_3	transcript	XM_038526012.1	protein_coding	3	c.40+28725G>A
chr1	24865755	C	T	PASS	intron_variant	MODIFIER	LDLRAD4_3	LDLRAD4_3	transcript	XM_038526014.1	protein_coding	3	c.40+28725G>A
chr1	24865755	C	T	PASS	intron_variant	MODIFIER	LDLRAD4_3	LDLRAD4_3	transcript	XM_038526017.1	protein_coding	2	c.40+28725G>A
chr1	24865755	C	T	PASS	intron_variant	MODIFIER	LDLRAD4_3	LDLRAD4_3	transcript	XM_038526011.1	protein_coding	3	c.40+28725G>A
chr1	24865755	C	T	PASS	intron_variant	MODIFIER	LDLRAD4_3	LDLRAD4_3	transcript	XM_038526022.1	protein_coding	2	c.-191-30432G>A
chr1	24865755	C	T	PASS	intron_variant	MODIFIER	LDLRAD4_3	LDLRAD4_3	transcript	XM_038526015.1	protein_coding	2	c.40+28725G>A
chr1	24865755	C	T	PASS	intron_variant	MODIFIER	LDLRAD4_3	LDLRAD4_3	transcript	XM_038526008.1	protein_coding	3	c.40+28725G>A
chr1	24865755	C	T	PASS	intron_variant	MODIFIER	LDLRAD4_3	LDLRAD4_3	transcript	XM_038526021.1	protein_coding	2	c.-191-30432G>A
chr1	24865755	C	T	PASS	intron_variant	MODIFIER	LDLRAD4_3	LDLRAD4_3	transcript	XM_038526007.1	protein_coding	3	c.40+28725G>A
chr1	24865755	C	T	PASS	intron_variant	MODIFIER	LDLRAD4_3	LDLRAD4_3	transcript	XM_038526006.1	protein_coding	3	c.40+28725G>A
chr1	24865755	C	T	PASS	intron_variant	MODIFIER	LDLRAD4_3	LDLRAD4_3	transcript	XM_038526020.1	protein_coding	2	c.-191-30432G>A
chr1	24865755	C	T	PASS	intron_variant	MODIFIER	LDLRAD4_3	LDLRAD4_3	transcript	XM_038526005.1	protein_coding	3	c.40+28725G>A
chr1	24865755	C	T	PASS	intron_variant	MODIFIER	LDLRAD4_3	LDLRAD4_3	transcript	XM_038526010.1	protein_coding	4	c.40+28725G>A
chr1	24865755	C	T	PASS	intron_variant	MODIFIER	LDLRAD4_3	LDLRAD4_3	transcript	XM_038526009.1	protein_coding	3	c.40+28725G>A
chr1	24865755	C	T	PASS	intron_variant	MODIFIER	LDLRAD4_3	LDLRAD4_3	transcript	XM_038526004.1	protein_coding	4	c.40+28725G>A
chr1	24865755	C	T	PASS	intron_variant	MODIFIER	LDLRAD4_3	LDLRAD4_3	transcript	XM_038526019.1	protein_coding	2	c.-191-30432G>A
chr1	24865755	C	T	PASS	intron_variant	MODIFIER	LDLRAD4_3	LDLRAD4_3	transcript	XM_038526024.1	protein_coding	2	c.-255-30432G>A
chr1	24865755	C	T	PASS	intron_variant	MODIFIER	LDLRAD4_3	LDLRAD4_3	transcript	XM_038526029.1	protein_coding	3	c.40+28725G>A
chr1	24880925	C	T	PASS	intron_variant	MODIFIER	LDLRAD4_3	LDLRAD4_3	transcript	XM_038526003.1	protein_coding	3	c.40+13555G>A
chr1	24880925	C	T	PASS	intron_variant	MODIFIER	LDLRAD4_3	LDLRAD4_3	transcript	XM_038526013.1	protein_coding	3	c.40+13555G>A
chr1	24880925	C	T	PASS	intron_variant	MODIFIER	LDLRAD4_3	LDLRAD4_3	transcript	XM_038526016.1	protein_coding	2	c.40+13555G>A
chr1	24880925	C	T	PASS	intron_variant	MODIFIER	LDLRAD4_3	LDLRAD4_3	transcript	XM_038526012.1	protein_coding	3	c.40+13555G>A
chr1	24880925	C	T	PASS	intron_variant	MODIFIER	LDLRAD4_3	LDLRAD4_3	transcript	XM_038526014.1	protein_coding	3	c.40+13555G>A
chr1	24880925	C	T	PASS	intron_variant	MODIFIER	LDLRAD4_3	LDLRAD4_3	transcript	XM_038526017.1	protein_coding	2	c.40+13555G>A
chr1	24880925	C	T	PASS	intron_variant	MODIFIER	LDLRAD4_3	LDLRAD4_3	transcript	XM_038526011.1	protein_coding	3	c.40+13555G>A
chr1	24880925	C	T	PASS	intron_variant	MODIFIER	LDLRAD4_3	LDLRAD4_3	transcript	XM_038526022.1	protein_coding	2	c.-192+40793G>A
chr1	24880925	C	T	PASS	intron_variant	MODIFIER	LDLRAD4_3	LDLRAD4_3	transcript	XM_038526015.1	protein_coding	2	c.40+13555G>A
chr1	24880925	C	T	PASS	intron_variant	MODIFIER	LDLRAD4_3	LDLRAD4_3	transcript	XM_038526008.1	protein_coding	3	c.40+13555G>A
chr1	24880925	C	T	PASS	intron_variant	MODIFIER	LDLRAD4_3	LDLRAD4_3	transcript	XM_038526021.1	protein_coding	2	c.-191-45602G>A
chr1	24880925	C	T	PASS	intron_variant	MODIFIER	LDLRAD4_3	LDLRAD4_3	transcript	XM_038526007.1	protein_coding	3	c.40+13555G>A
chr1	24880925	C	T	PASS	intron_variant	MODIFIER	LDLRAD4_3	LDLRAD4_3	transcript	XM_038526006.1	protein_coding	3	c.40+13555G>A
chr1	24880925	C	T	PASS	intron_variant	MODIFIER	LDLRAD4_3	LDLRAD4_3	transcript	XM_038526020.1	protein_coding	2	c.-191-45602G>A
chr1	24880925	C	T	PASS	intron_variant	MODIFIER	LDLRAD4_3	LDLRAD4_3	transcript	XM_038526005.1	protein_coding	3	c.40+13555G>A
chr1	24880925	C	T	PASS	intron_variant	MODIFIER	LDLRAD4_3	LDLRAD4_3	transcript	XM_038526010.1	protein_coding	4	c.40+13555G>A
chr1	24880925	C	T	PASS	intron_variant	MODIFIER	LDLRAD4_3	LDLRAD4_3	transcript	XM_038526009.1	protein_coding	3	c.40+13555G>A
chr1	24880925	C	T	PASS	intron_variant	MODIFIER	LDLRAD4_3	LDLRAD4_3	transcript	XM_038526004.1	protein_coding	4	c.40+13555G>A
chr1	24880925	C	T	PASS	intron_variant	MODIFIER	LDLRAD4_3	LDLRAD4_3	transcript	XM_038526019.1	protein_coding	2	c.-191-45602G>A
chr1	24880925	C	T	PASS	intron_variant	MODIFIER	LDLRAD4_3	LDLRAD4_3	transcript	XM_038526024.1	protein_coding	2	c.-255-45602G>A
chr1	24880925	C	T	PASS	intron_variant	MODIFIER	LDLRAD4_3	LDLRAD4_3	transcript	XM_038526029.1	protein_coding	3	c.40+13555G>A
chr1	24941131	C	T	PASS	intron_variant	MODIFIER	LDLRAD4_3	LDLRAD4_3	transcript	XM_038526003.1	protein_coding	2	c.-427-46185G>A
chr1	24941131	C	T	PASS	intron_variant	MODIFIER	LDLRAD4_3	LDLRAD4_3	transcript	XM_038526008.1	protein_coding	2	c.-427-46185G>A
chr1	24941131	C	T	PASS	intron_variant	MODIFIER	LDLRAD4_3	LDLRAD4_3	transcript	XM_038526021.1	protein_coding	2	c.-192+57259G>A
chr1	24941131	C	T	PASS	intron_variant	MODIFIER	LDLRAD4_3	LDLRAD4_3	transcript	XM_038526007.1	protein_coding	2	c.-427-46185G>A
chr1	24941131	C	T	PASS	intron_variant	MODIFIER	LDLRAD4_3	LDLRAD4_3	transcript	XM_038526006.1	protein_coding	2	c.-427-46185G>A
chr1	24941131	C	T	PASS	intron_variant	MODIFIER	LDLRAD4_3	LDLRAD4_3	transcript	XM_038526020.1	protein_coding	2	c.-192+57259G>A
chr1	24941131	C	T	PASS	intron_variant	MODIFIER	LDLRAD4_3	LDLRAD4_3	transcript	XM_038526005.1	protein_coding	2	c.-427-46185G>A
chr1	24941131	C	T	PASS	intron_variant	MODIFIER	LDLRAD4_3	LDLRAD4_3	transcript	XM_038526010.1	protein_coding	2	c.-504-42896G>A
chr1	24941131	C	T	PASS	intron_variant	MODIFIER	LDLRAD4_3	LDLRAD4_3	transcript	XM_038526009.1	protein_coding	2	c.-427-46185G>A
chr1	24941131	C	T	PASS	intron_variant	MODIFIER	LDLRAD4_3	LDLRAD4_3	transcript	XM_038526004.1	protein_coding	2	c.-504-42896G>A
chr1	24941131	C	T	PASS	intron_variant	MODIFIER	LDLRAD4_3	LDLRAD4_3	transcript	XM_038526019.1	protein_coding	2	c.-192+57259G>A
chr1	24941131	C	T	PASS	intron_variant	MODIFIER	LDLRAD4_3	LDLRAD4_3	transcript	XM_038526024.1	protein_coding	2	c.-256+57259G>A
chr1	24941131	C	T	PASS	intron_variant	MODIFIER	LDLRAD4_3	LDLRAD4_3	transcript	XM_038526029.1	protein_coding	2	c.-427-46185G>A
chr1	24945607	C	T	PASS	intron_variant	MODIFIER	LDLRAD4_3	LDLRAD4_3	transcript	XM_038526003.1	protein_coding	2	c.-427-50661G>A
chr1	24945607	C	T	PASS	intron_variant	MODIFIER	LDLRAD4_3	LDLRAD4_3	transcript	XM_038526008.1	protein_coding	2	c.-427-50661G>A
chr1	24945607	C	T	PASS	intron_variant	MODIFIER	LDLRAD4_3	LDLRAD4_3	transcript	XM_038526021.1	protein_coding	2	c.-192+52783G>A
chr1	24945607	C	T	PASS	intron_variant	MODIFIER	LDLRAD4_3	LDLRAD4_3	transcript	XM_038526007.1	protein_coding	2	c.-427-50661G>A
chr1	24945607	C	T	PASS	intron_variant	MODIFIER	LDLRAD4_3	LDLRAD4_3	transcript	XM_038526006.1	protein_coding	2	c.-427-50661G>A
chr1	24945607	C	T	PASS	intron_variant	MODIFIER	LDLRAD4_3	LDLRAD4_3	transcript	XM_038526020.1	protein_coding	2	c.-192+52783G>A
chr1	24945607	C	T	PASS	intron_variant	MODIFIER	LDLRAD4_3	LDLRAD4_3	transcript	XM_038526005.1	protein_coding	2	c.-427-50661G>A
chr1	24945607	C	T	PASS	intron_variant	MODIFIER	LDLRAD4_3	LDLRAD4_3	transcript	XM_038526010.1	protein_coding	2	c.-504-47372G>A
chr1	24945607	C	T	PASS	intron_variant	MODIFIER	LDLRAD4_3	LDLRAD4_3	transcript	XM_038526009.1	protein_coding	2	c.-427-50661G>A
chr1	24945607	C	T	PASS	intron_variant	MODIFIER	LDLRAD4_3	LDLRAD4_3	transcript	XM_038526004.1	protein_coding	2	c.-504-47372G>A
chr1	24945607	C	T	PASS	intron_variant	MODIFIER	LDLRAD4_3	LDLRAD4_3	transcript	XM_038526019.1	protein_coding	2	c.-192+52783G>A
chr1	24945607	C	T	PASS	intron_variant	MODIFIER	LDLRAD4_3	LDLRAD4_3	transcript	XM_038526024.1	protein_coding	2	c.-256+52783G>A
chr1	24945607	C	T	PASS	intron_variant	MODIFIER	LDLRAD4_3	LDLRAD4_3	transcript	XM_038526029.1	protein_coding	2	c.-427-50661G>A
chr1	24973815	C	T	PASS	intron_variant	MODIFIER	LDLRAD4_3	LDLRAD4_3	transcript	XM_038526003.1	protein_coding	2	c.-428+24575G>A
chr1	24973815	C	T	PASS	intron_variant	MODIFIER	LDLRAD4_3	LDLRAD4_3	transcript	XM_038526008.1	protein_coding	2	c.-428+24575G>A
chr1	24973815	C	T	PASS	intron_variant	MODIFIER	LDLRAD4_3	LDLRAD4_3	transcript	XM_038526021.1	protein_coding	2	c.-192+24575G>A
chr1	24973815	C	T	PASS	intron_variant	MODIFIER	LDLRAD4_3	LDLRAD4_3	transcript	XM_038526007.1	protein_coding	2	c.-428+24575G>A
chr1	24973815	C	T	PASS	intron_variant	MODIFIER	LDLRAD4_3	LDLRAD4_3	transcript	XM_038526006.1	protein_coding	2	c.-428+24575G>A
chr1	24973815	C	T	PASS	intron_variant	MODIFIER	LDLRAD4_3	LDLRAD4_3	transcript	XM_038526020.1	protein_coding	2	c.-192+24575G>A
chr1	24973815	C	T	PASS	intron_variant	MODIFIER	LDLRAD4_3	LDLRAD4_3	transcript	XM_038526005.1	protein_coding	2	c.-428+24575G>A
chr1	24973815	C	T	PASS	intron_variant	MODIFIER	LDLRAD4_3	LDLRAD4_3	transcript	XM_038526010.1	protein_coding	2	c.-505+24575G>A
chr1	24973815	C	T	PASS	intron_variant	MODIFIER	LDLRAD4_3	LDLRAD4_3	transcript	XM_038526009.1	protein_coding	2	c.-428+24575G>A
chr1	24973815	C	T	PASS	intron_variant	MODIFIER	LDLRAD4_3	LDLRAD4_3	transcript	XM_038526004.1	protein_coding	2	c.-505+24575G>A
chr1	24973815	C	T	PASS	intron_variant	MODIFIER	LDLRAD4_3	LDLRAD4_3	transcript	XM_038526019.1	protein_coding	2	c.-192+24575G>A
chr1	24973815	C	T	PASS	intron_variant	MODIFIER	LDLRAD4_3	LDLRAD4_3	transcript	XM_038526024.1	protein_coding	2	c.-256+24575G>A
chr1	24973815	C	T	PASS	intron_variant	MODIFIER	LDLRAD4_3	LDLRAD4_3	transcript	XM_038526029.1	protein_coding	2	c.-428+24575G>A
chr1	24998529	A	G	PASS	intron_variant	MODIFIER	LDLRAD4_3	LDLRAD4_3	transcript	XM_038526003.1	protein_coding	1	c.-510-57T>C
chr1	24998529	A	G	PASS	intron_variant	MODIFIER	LDLRAD4_3	LDLRAD4_3	transcript	XM_038526008.1	protein_coding	1	c.-510-57T>C
chr1	24998529	A	G	PASS	intron_variant	MODIFIER	LDLRAD4_3	LDLRAD4_3	transcript	XM_038526021.1	protein_coding	1	c.-274-57T>C
chr1	24998529	A	G	PASS	intron_variant	MODIFIER	LDLRAD4_3	LDLRAD4_3	transcript	XM_038526007.1	protein_coding	1	c.-510-57T>C
chr1	24998529	A	G	PASS	intron_variant	MODIFIER	LDLRAD4_3	LDLRAD4_3	transcript	XM_038526006.1	protein_coding	1	c.-510-57T>C
chr1	24998529	A	G	PASS	intron_variant	MODIFIER	LDLRAD4_3	LDLRAD4_3	transcript	XM_038526020.1	protein_coding	1	c.-274-57T>C
chr1	24998529	A	G	PASS	intron_variant	MODIFIER	LDLRAD4_3	LDLRAD4_3	transcript	XM_038526005.1	protein_coding	1	c.-510-57T>C
chr1	24998529	A	G	PASS	intron_variant	MODIFIER	LDLRAD4_3	LDLRAD4_3	transcript	XM_038526010.1	protein_coding	1	c.-587-57T>C
chr1	24998529	A	G	PASS	intron_variant	MODIFIER	LDLRAD4_3	LDLRAD4_3	transcript	XM_038526009.1	protein_coding	1	c.-510-57T>C
chr1	24998529	A	G	PASS	intron_variant	MODIFIER	LDLRAD4_3	LDLRAD4_3	transcript	XM_038526004.1	protein_coding	1	c.-587-57T>C
chr1	24998529	A	G	PASS	intron_variant	MODIFIER	LDLRAD4_3	LDLRAD4_3	transcript	XM_038526019.1	protein_coding	1	c.-274-57T>C
chr1	24998529	A	G	PASS	intron_variant	MODIFIER	LDLRAD4_3	LDLRAD4_3	transcript	XM_038526024.1	protein_coding	1	c.-338-57T>C
chr1	24998529	A	G	PASS	intron_variant	MODIFIER	LDLRAD4_3	LDLRAD4_3	transcript	XM_038526029.1	protein_coding	1	c.-510-57T>C
chr1	25029931	G	A	PASS	intron_variant	MODIFIER	LDLRAD4_3	LDLRAD4_3	transcript	XM_038526003.1	protein_coding	1	c.-511+14238C>T
chr1	25029931	G	A	PASS	intron_variant	MODIFIER	LDLRAD4_3	LDLRAD4_3	transcript	XM_038526007.1	protein_coding	1	c.-511+4589C>T
chr1	25029931	G	A	PASS	intron_variant	MODIFIER	LDLRAD4_3	LDLRAD4_3	transcript	XM_038526006.1	protein_coding	1	c.-511+10775C>T
chr1	25029931	G	A	PASS	intron_variant	MODIFIER	LDLRAD4_3	LDLRAD4_3	transcript	XM_038526020.1	protein_coding	1	c.-275+13138C>T
chr1	25029931	G	A	PASS	intron_variant	MODIFIER	LDLRAD4_3	LDLRAD4_3	transcript	XM_038526005.1	protein_coding	1	c.-511+13138C>T
chr1	25029931	G	A	PASS	intron_variant	MODIFIER	LDLRAD4_3	LDLRAD4_3	transcript	XM_038526010.1	protein_coding	1	c.-588+13138C>T
chr1	25029931	G	A	PASS	intron_variant	MODIFIER	LDLRAD4_3	LDLRAD4_3	transcript	XM_038526009.1	protein_coding	1	c.-511+14034C>T
chr1	25029931	G	A	PASS	intron_variant	MODIFIER	LDLRAD4_3	LDLRAD4_3	transcript	XM_038526004.1	protein_coding	1	c.-588+14238C>T
chr1	25029931	G	A	PASS	intron_variant	MODIFIER	LDLRAD4_3	LDLRAD4_3	transcript	XM_038526019.1	protein_coding	1	c.-275+14238C>T
chr1	25029931	G	A	PASS	intron_variant	MODIFIER	LDLRAD4_3	LDLRAD4_3	transcript	XM_038526024.1	protein_coding	1	c.-339+14238C>T
chr1	25029931	G	A	PASS	intron_variant	MODIFIER	LDLRAD4_3	LDLRAD4_3	transcript	XM_038526029.1	protein_coding	1	c.-511+14238C>T
chr1	25033165	G	A	PASS	intron_variant	MODIFIER	LDLRAD4_3	LDLRAD4_3	transcript	XM_038526003.1	protein_coding	1	c.-511+11004C>T
chr1	25033165	G	A	PASS	intron_variant	MODIFIER	LDLRAD4_3	LDLRAD4_3	transcript	XM_038526007.1	protein_coding	1	c.-511+1355C>T
chr1	25033165	G	A	PASS	intron_variant	MODIFIER	LDLRAD4_3	LDLRAD4_3	transcript	XM_038526006.1	protein_coding	1	c.-511+7541C>T
chr1	25033165	G	A	PASS	intron_variant	MODIFIER	LDLRAD4_3	LDLRAD4_3	transcript	XM_038526020.1	protein_coding	1	c.-275+9904C>T
chr1	25033165	G	A	PASS	intron_variant	MODIFIER	LDLRAD4_3	LDLRAD4_3	transcript	XM_038526005.1	protein_coding	1	c.-511+9904C>T
chr1	25033165	G	A	PASS	intron_variant	MODIFIER	LDLRAD4_3	LDLRAD4_3	transcript	XM_038526010.1	protein_coding	1	c.-588+9904C>T
chr1	25033165	G	A	PASS	intron_variant	MODIFIER	LDLRAD4_3	LDLRAD4_3	transcript	XM_038526009.1	protein_coding	1	c.-511+10800C>T
chr1	25033165	G	A	PASS	intron_variant	MODIFIER	LDLRAD4_3	LDLRAD4_3	transcript	XM_038526004.1	protein_coding	1	c.-588+11004C>T
chr1	25033165	G	A	PASS	intron_variant	MODIFIER	LDLRAD4_3	LDLRAD4_3	transcript	XM_038526019.1	protein_coding	1	c.-275+11004C>T
chr1	25033165	G	A	PASS	intron_variant	MODIFIER	LDLRAD4_3	LDLRAD4_3	transcript	XM_038526024.1	protein_coding	1	c.-339+11004C>T
chr1	25033165	G	A	PASS	intron_variant	MODIFIER	LDLRAD4_3	LDLRAD4_3	transcript	XM_038526029.1	protein_coding	1	c.-511+11004C>T
chr1	25210204	GA	G	PASS	intergenic_region	MODIFIER	CCN2_3-LOC119870729_3	CCN2_3-LOC119870729_3	intergenic_region	CCN2_3-LOC119870729_3		-1	n.25210205delA
chr1	25342014	T	A	PASS	intron_variant	MODIFIER	LOC102156553_3	LOC102156553_3	transcript	XR_005353487.1	pseudogene	5	n.1027-1841A>T
chr1	25342014	T	A	PASS	intron_variant	MODIFIER	LOC102156553_3	LOC102156553_3	transcript	XR_005353479.1	pseudogene	5	n.857-1841A>T
chr1	25342014	T	A	PASS	intron_variant	MODIFIER	LOC102156553_3	LOC102156553_3	transcript	XR_005353480.1	pseudogene	5	n.857-1841A>T
chr1	25342014	T	A	PASS	intron_variant	MODIFIER	LOC102156553_3	LOC102156553_3	transcript	XR_005353481.1	pseudogene	5	n.857-1841A>T
chr1	25342014	T	A	PASS	intron_variant	MODIFIER	LOC102156553_3	LOC102156553_3	transcript	XR_005353482.1	pseudogene	4	n.758-1841A>T
chr1	25342014	T	A	PASS	intron_variant	MODIFIER	LOC102156553_3	LOC102156553_3	transcript	XR_005353484.1	pseudogene	5	n.857-1841A>T
chr1	25342014	T	A	PASS	intron_variant	MODIFIER	LOC102156553_3	LOC102156553_3	transcript	XR_005353491.1	pseudogene	6	n.930-1841A>T
chr1	25342014	T	A	PASS	intron_variant	MODIFIER	LOC102156553_3	LOC102156553_3	transcript	XR_005353492.1	pseudogene	7	n.968-1841A>T
chr1	25342014	T	A	PASS	intron_variant	MODIFIER	LOC102156553_3	LOC102156553_3	transcript	XR_005353493.1	pseudogene	6	n.895-1841A>T
chr1	25342014	T	A	PASS	intron_variant	MODIFIER	LOC102156553_3	LOC102156553_3	transcript	XR_005353494.1	pseudogene	4	n.630-1841A>T
chr1	25342014	T	A	PASS	intron_variant	MODIFIER	LOC102156553_3	LOC102156553_3	transcript	XR_005353495.1	pseudogene	5	n.857-1841A>T
chr1	25342014	T	A	PASS	intron_variant	MODIFIER	LOC102156553_3	LOC102156553_3	transcript	XR_005353483.1	pseudogene	5	n.856-1841A>T
chr1	25342014	T	A	PASS	intron_variant	MODIFIER	LOC102156553_3	LOC102156553_3	transcript	XR_005353486.1	pseudogene	5	n.854-1841A>T
chr1	25342014	T	A	PASS	intron_variant	MODIFIER	LOC102156553_3	LOC102156553_3	transcript	XR_005353489.1	pseudogene	5	n.854-1841A>T
chr1	25342014	T	A	PASS	intron_variant	MODIFIER	LOC102156553_3	LOC102156553_3	transcript	XR_005353485.1	pseudogene	5	n.854-1841A>T
chr1	25342014	T	A	PASS	intron_variant	MODIFIER	LOC102156553_3	LOC102156553_3	transcript	XR_005353490.1	pseudogene	5	n.854-1841A>T
chr1	25342014	T	A	PASS	intron_variant	MODIFIER	LOC102156553_3	LOC102156553_3	transcript	XR_005353488.1	pseudogene	5	n.853-1841A>T
chr1	25476485	C	T	PASS	intergenic_region	MODIFIER	LOC111095250_3-LOC491231_3	LOC111095250_3-LOC491231_3	intergenic_region	LOC111095250_3-LOC491231_3		-1	n.25476485C>T
chr1	25538432	G	A	PASS	intron_variant	MODIFIER	MOXD1_3	MOXD1_3	transcript	XM_038526031.1	protein_coding	10	c.1509-1347C>T
chr1	25637086	A	G	PASS	intergenic_region	MODIFIER	MOXD1_3-STX7_3	MOXD1_3-STX7_3	intergenic_region	MOXD1_3-STX7_3		-1	n.25637086A>G
chr1	25915482	C	G	PASS	intergenic_region	MODIFIER	VNN1_4-LOC119875956	VNN1_4-LOC119875956	intergenic_region	VNN1_4-LOC119875956		-1	n.25915482C>G
chr1	26131730	C	A	PASS	intergenic_region	MODIFIER	LOC119869895_3-LOC119871045_3	LOC119869895_3-LOC119871045_3	intergenic_region	LOC119869895_3-LOC119871045_3		-1	n.26131730C>A
chr1	26131735	T	A	PASS	intergenic_region	MODIFIER	LOC119869895_3-LOC119871045_3	LOC119869895_3-LOC119871045_3	intergenic_region	LOC119869895_3-LOC119871045_3		-1	n.26131735T>A
chr1	26830457	GA	G	PASS	intergenic_region	MODIFIER	LOC119869957_3-LOC119875901_2	LOC119869957_3-LOC119875901_2	intergenic_region	LOC119869957_3-LOC119875901_2		-1	n.26830458delA
chr1	27180712	G	A	PASS	downstream_gene_variant	MODIFIER	LOC119869951_3	LOC119869951_3	transcript	XR_005354910.1	snRNA	-1	n.*3156C>T
chr1	27180712	G	A	PASS	downstream_gene_variant	MODIFIER	SLC2A12_3	SLC2A12_3	transcript	XM_038526059.1	protein_coding	-1	c.*4696C>T
chr1	27180712	G	A	PASS	intron_variant	MODIFIER	SLC2A12_3	SLC2A12_3	transcript	XM_038526057.1	protein_coding	4	c.1691+1561C>T
chr1	27180712	G	A	PASS	intron_variant	MODIFIER	SLC2A12_3	SLC2A12_3	transcript	XM_038526058.1	protein_coding	4	c.1691+1561C>T
chr1	29564100	CTCCT	C	ReadPosRankSum-2	upstream_gene_variant	MODIFIER	PEX7_3	PEX7_3	transcript	XM_038526124.1	protein_coding	-1	c.-3669_-3666delTCCT
chr1	29564100	CTCCT	C	ReadPosRankSum-2	upstream_gene_variant	MODIFIER	PEX7_3	PEX7_3	transcript	XM_038526125.1	protein_coding	-1	c.-3669_-3666delTCCT
chr1	29564100	CTCCT	C	ReadPosRankSum-2	upstream_gene_variant	MODIFIER	PEX7_3	PEX7_3	transcript	XM_038526126.1	protein_coding	-1	c.-4935_-4932delTCCT
chr1	29564100	CTCCT	C	ReadPosRankSum-2	intron_variant	MODIFIER	LOC119870737_3	LOC119870737_3	transcript	XR_005353570.1	pseudogene	1	n.284-2478_284-2475delAGGA
chr1	29796004	G	T	PASS	intron_variant	MODIFIER	LOC111090644_3	LOC111090644_3	transcript	XR_005353054.1	pseudogene	2	n.198-3208G>T
chr1	31227551	C	CCCAGTGAAACTGTTTTGGTCTTTGGACCTCCAGAACTGTATTAAGAGAGTAAATCTGTGTTGTTTCACTGACTTTAAT	PASS	intergenic_region	MODIFIER	NHSL1_3-CCDC28A_3	NHSL1_3-CCDC28A_3	intergenic_region	NHSL1_3-CCDC28A_3		-1	n.31227551_31227552insCCAGTGAAACTGTTTTGGTCTTTGGACCTCCAGAACTGTATTAAGAGAGTAAATCTGTGTTGTTTCACTGACTTTAAT
chr1	33172552	G	T	PASS	intergenic_region	MODIFIER	LOC100686429_3-LOC102157053_3	LOC100686429_3-LOC102157053_3	intergenic_region	LOC100686429_3-LOC102157053_3		-1	n.33172552G>T
chr1	33274752	G	A	PASS	intergenic_region	MODIFIER	LOC100686429_3-LOC102157053_3	LOC100686429_3-LOC102157053_3	intergenic_region	LOC100686429_3-LOC102157053_3		-1	n.33274752G>A
chr1	33767443	A	T	PASS	intergenic_region	MODIFIER	LOC102157053_3-NMBR_3	LOC102157053_3-NMBR_3	intergenic_region	LOC102157053_3-NMBR_3		-1	n.33767443A>T
chr1	33810592	T	G	PASS	intergenic_region	MODIFIER	LOC102157053_3-NMBR_3	LOC102157053_3-NMBR_3	intergenic_region	LOC102157053_3-NMBR_3		-1	n.33810592T>G
chr1	33810594	T	G	PASS	intergenic_region	MODIFIER	LOC102157053_3-NMBR_3	LOC102157053_3-NMBR_3	intergenic_region	LOC102157053_3-NMBR_3		-1	n.33810594T>G
chr1	33810596	T	TCCC	ReadPosRankSum-2	intergenic_region	MODIFIER	LOC102157053_3-NMBR_3	LOC102157053_3-NMBR_3	intergenic_region	LOC102157053_3-NMBR_3		-1	n.33810596_33810597insCCC
chr1	33810597	T	TGGGTGGCGCAGCGGTTTGGCGCCTGCCTTTGGCCCGGGGCACG	ReadPosRankSum-2	intergenic_region	MODIFIER	LOC102157053_3-NMBR_3	LOC102157053_3-NMBR_3	intergenic_region	LOC102157053_3-NMBR_3		-1	n.33810597_33810598insGGGTGGCGCAGCGGTTTGGCGCCTGCCTTTGGCCCGGGGCACG
chr1	33944440	A	T	PASS	intergenic_region	MODIFIER	LOC102157053_3-NMBR_3	LOC102157053_3-NMBR_3	intergenic_region	LOC102157053_3-NMBR_3		-1	n.33944440A>T
chr1	34055542	A	G	PASS	upstream_gene_variant	MODIFIER	GJE1_3	GJE1_3	transcript	XM_038526198.1	protein_coding	-1	c.-2382A>G
chr1	34055542	A	G	PASS	intron_variant	MODIFIER	NMBR_3	NMBR_3	transcript	XM_038526192.1	protein_coding	2	c.-731+184T>C
chr1	34055542	A	G	PASS	intron_variant	MODIFIER	NMBR_3	NMBR_3	transcript	XM_038526193.1	protein_coding	1	c.-639-27142T>C
chr1	34422379	C	T	PASS	intergenic_region	MODIFIER	ADGRG6_3-LOC100686509_3	ADGRG6_3-LOC100686509_3	intergenic_region	ADGRG6_3-LOC100686509_3		-1	n.34422379C>T
chr1	34674858	C	G	PASS	intron_variant	MODIFIER	HIVEP2_3	HIVEP2_3	transcript	XM_038526205.1	protein_coding	2	c.-524+14647G>C
chr1	34674858	C	G	PASS	intron_variant	MODIFIER	HIVEP2_3	HIVEP2_3	transcript	XM_038526206.1	protein_coding	2	c.-524+14647G>C
chr1	34674858	C	G	PASS	intron_variant	MODIFIER	HIVEP2_3	HIVEP2_3	transcript	XM_038526207.1	protein_coding	2	c.-524+14647G>C
chr1	34965552	A	C	PASS	intron_variant	MODIFIER	AIG1_3	AIG1_3	transcript	XM_038526208.1	protein_coding	2	c.298-139A>C
chr1	34965552	A	C	PASS	intron_variant	MODIFIER	AIG1_3	AIG1_3	transcript	XM_038526216.1	protein_coding	2	c.298-139A>C
chr1	34965552	A	C	PASS	intron_variant	MODIFIER	AIG1_3	AIG1_3	transcript	XM_038526218.1	protein_coding	2	c.298-139A>C
chr1	34965552	A	C	PASS	intron_variant	MODIFIER	AIG1_3	AIG1_3	transcript	XM_038526217.1	protein_coding	2	c.298-139A>C
chr1	34965552	A	C	PASS	intron_variant	MODIFIER	AIG1_3	AIG1_3	transcript	XR_005353600.1	pseudogene	2	n.338-139A>C
chr1	34965552	A	C	PASS	intron_variant	MODIFIER	AIG1_3	AIG1_3	transcript	XM_038526209.1	protein_coding	2	c.298-139A>C
chr1	34965552	A	C	PASS	intron_variant	MODIFIER	AIG1_3	AIG1_3	transcript	XM_038526211.1	protein_coding	2	c.298-139A>C
chr1	34965552	A	C	PASS	intron_variant	MODIFIER	AIG1_3	AIG1_3	transcript	XM_038526215.1	protein_coding	1	c.142-139A>C
chr1	34965552	A	C	PASS	intron_variant	MODIFIER	AIG1_3	AIG1_3	transcript	XM_038526210.1	protein_coding	2	c.298-139A>C
chr1	34965552	A	C	PASS	intron_variant	MODIFIER	AIG1_3	AIG1_3	transcript	XM_038526212.1	protein_coding	2	c.297+30075A>C
chr1	34965552	A	C	PASS	intron_variant	MODIFIER	AIG1_3	AIG1_3	transcript	XM_038526213.1	protein_coding	2	c.298-139A>C
chr1	34965552	A	C	PASS	intron_variant	MODIFIER	AIG1_3	AIG1_3	transcript	XM_038526214.1	protein_coding	1	c.142-139A>C
chr1	34965552	A	C	PASS	intron_variant	MODIFIER	AIG1_3	AIG1_3	transcript	XR_005353601.1	pseudogene	2	n.338-139A>C
chr1	35639052	C	T	PASS	intron_variant	MODIFIER	ZC2HC1B_3	ZC2HC1B_3	transcript	XM_038526252.1	protein_coding	4	c.392-5304C>T
chr1	35639052	C	T	PASS	intron_variant	MODIFIER	ZC2HC1B_3	ZC2HC1B_3	transcript	XM_038526253.1	protein_coding	4	c.350-5304C>T
chr1	35639052	C	T	PASS	intron_variant	MODIFIER	ZC2HC1B_3	ZC2HC1B_3	transcript	XR_005353617.1	pseudogene	4	n.525-5304C>T
chr1	35639052	C	T	PASS	intron_variant	MODIFIER	ZC2HC1B_3	ZC2HC1B_3	transcript	XR_005353616.1	pseudogene	5	n.590-5304C>T
chr1	35639052	C	T	PASS	intron_variant	MODIFIER	ZC2HC1B_3	ZC2HC1B_3	transcript	XR_005353613.1	pseudogene	4	n.1837-5304C>T
chr1	35639052	C	T	PASS	intron_variant	MODIFIER	ZC2HC1B_3	ZC2HC1B_3	transcript	XR_005353615.1	pseudogene	4	n.1837-5304C>T
chr1	35639052	C	T	PASS	intron_variant	MODIFIER	ZC2HC1B_3	ZC2HC1B_3	transcript	XR_005353614.1	pseudogene	4	n.1837-5304C>T
chr1	35639052	C	T	PASS	intron_variant	MODIFIER	ZC2HC1B_3	ZC2HC1B_3	transcript	XR_005353618.1	pseudogene	4	n.1834-5304C>T
chr1	35649958	T	G	PASS	intron_variant	MODIFIER	ZC2HC1B_3	ZC2HC1B_3	transcript	XM_038526252.1	protein_coding	6	c.628+2996T>G
chr1	35649958	T	G	PASS	intron_variant	MODIFIER	ZC2HC1B_3	ZC2HC1B_3	transcript	XM_038526253.1	protein_coding	6	c.586+2996T>G
chr1	35649958	T	G	PASS	intron_variant	MODIFIER	ZC2HC1B_3	ZC2HC1B_3	transcript	XR_005353617.1	pseudogene	6	n.762-922T>G
chr1	35649958	T	G	PASS	intron_variant	MODIFIER	ZC2HC1B_3	ZC2HC1B_3	transcript	XR_005353616.1	pseudogene	7	n.827-922T>G
chr1	35649958	T	G	PASS	intron_variant	MODIFIER	ZC2HC1B_3	ZC2HC1B_3	transcript	XR_005353613.1	pseudogene	6	n.2074-922T>G
chr1	35649958	T	G	PASS	intron_variant	MODIFIER	ZC2HC1B_3	ZC2HC1B_3	transcript	XR_005353615.1	pseudogene	6	n.2074-922T>G
chr1	35649958	T	G	PASS	intron_variant	MODIFIER	ZC2HC1B_3	ZC2HC1B_3	transcript	XR_005353614.1	pseudogene	6	n.2074-922T>G
chr1	35649958	T	G	PASS	intron_variant	MODIFIER	ZC2HC1B_3	ZC2HC1B_3	transcript	XR_005353618.1	pseudogene	5	n.1974-3214T>G
chr1	35655759	CCAGA	C	PASS	3_prime_UTR_variant	MODIFIER	PLAGL1_3	PLAGL1_3	transcript	XM_038526230.1	protein_coding	6	c.*844_*847delTCTG
chr1	35655759	CCAGA	C	PASS	3_prime_UTR_variant	MODIFIER	PLAGL1_3	PLAGL1_3	transcript	XM_038526249.1	protein_coding	3	c.*844_*847delTCTG
chr1	35655759	CCAGA	C	PASS	3_prime_UTR_variant	MODIFIER	PLAGL1_3	PLAGL1_3	transcript	XM_038526251.1	protein_coding	3	c.*844_*847delTCTG
chr1	35655759	CCAGA	C	PASS	3_prime_UTR_variant	MODIFIER	PLAGL1_3	PLAGL1_3	transcript	XM_038526235.1	protein_coding	6	c.*844_*847delTCTG
chr1	35655759	CCAGA	C	PASS	3_prime_UTR_variant	MODIFIER	PLAGL1_3	PLAGL1_3	transcript	XM_038526239.1	protein_coding	7	c.*844_*847delTCTG
chr1	35655759	CCAGA	C	PASS	3_prime_UTR_variant	MODIFIER	PLAGL1_3	PLAGL1_3	transcript	XM_038526236.1	protein_coding	6	c.*844_*847delTCTG
chr1	35655759	CCAGA	C	PASS	3_prime_UTR_variant	MODIFIER	PLAGL1_3	PLAGL1_3	transcript	XM_038526238.1	protein_coding	6	c.*844_*847delTCTG
chr1	35655759	CCAGA	C	PASS	3_prime_UTR_variant	MODIFIER	PLAGL1_3	PLAGL1_3	transcript	XM_038526231.1	protein_coding	7	c.*844_*847delTCTG
chr1	35655759	CCAGA	C	PASS	3_prime_UTR_variant	MODIFIER	PLAGL1_3	PLAGL1_3	transcript	XM_038526240.1	protein_coding	7	c.*844_*847delTCTG
chr1	35655759	CCAGA	C	PASS	3_prime_UTR_variant	MODIFIER	PLAGL1_3	PLAGL1_3	transcript	XM_038526241.1	protein_coding	6	c.*844_*847delTCTG
chr1	35655759	CCAGA	C	PASS	3_prime_UTR_variant	MODIFIER	PLAGL1_3	PLAGL1_3	transcript	XM_038526242.1	protein_coding	6	c.*844_*847delTCTG
chr1	35655759	CCAGA	C	PASS	3_prime_UTR_variant	MODIFIER	PLAGL1_3	PLAGL1_3	transcript	XM_038526243.1	protein_coding	5	c.*844_*847delTCTG
chr1	35655759	CCAGA	C	PASS	3_prime_UTR_variant	MODIFIER	PLAGL1_3	PLAGL1_3	transcript	XM_038526246.1	protein_coding	4	c.*844_*847delTCTG
chr1	35655759	CCAGA	C	PASS	3_prime_UTR_variant	MODIFIER	PLAGL1_3	PLAGL1_3	transcript	XM_038526247.1	protein_coding	6	c.*844_*847delTCTG
chr1	35655759	CCAGA	C	PASS	3_prime_UTR_variant	MODIFIER	PLAGL1_3	PLAGL1_3	transcript	XM_038526248.1	protein_coding	7	c.*844_*847delTCTG
chr1	35655759	CCAGA	C	PASS	3_prime_UTR_variant	MODIFIER	PLAGL1_3	PLAGL1_3	transcript	XM_038526250.1	protein_coding	8	c.*844_*847delTCTG
chr1	35655759	CCAGA	C	PASS	3_prime_UTR_variant	MODIFIER	PLAGL1_3	PLAGL1_3	transcript	XM_038526234.1	protein_coding	6	c.*844_*847delTCTG
chr1	35655759	CCAGA	C	PASS	3_prime_UTR_variant	MODIFIER	PLAGL1_3	PLAGL1_3	transcript	XM_038526237.1	protein_coding	6	c.*844_*847delTCTG
chr1	35655759	CCAGA	C	PASS	3_prime_UTR_variant	MODIFIER	PLAGL1_3	PLAGL1_3	transcript	XM_038526244.1	protein_coding	6	c.*844_*847delTCTG
chr1	35655759	CCAGA	C	PASS	3_prime_UTR_variant	MODIFIER	PLAGL1_3	PLAGL1_3	transcript	XM_038526232.1	protein_coding	6	c.*844_*847delTCTG
chr1	35655759	CCAGA	C	PASS	3_prime_UTR_variant	MODIFIER	PLAGL1_3	PLAGL1_3	transcript	XM_038526233.1	protein_coding	7	c.*844_*847delTCTG
chr1	35655759	CCAGA	C	PASS	3_prime_UTR_variant	MODIFIER	PLAGL1_3	PLAGL1_3	transcript	XM_038526245.1	protein_coding	4	c.*844_*847delTCTG
chr1	35655759	CCAGA	C	PASS	downstream_gene_variant	MODIFIER	ZC2HC1B_3	ZC2HC1B_3	transcript	XM_038526252.1	protein_coding	-1	c.*2049_*2052delCAGA
chr1	35655759	CCAGA	C	PASS	downstream_gene_variant	MODIFIER	ZC2HC1B_3	ZC2HC1B_3	transcript	XM_038526253.1	protein_coding	-1	c.*2049_*2052delCAGA
chr1	35655759	CCAGA	C	PASS	downstream_gene_variant	MODIFIER	ZC2HC1B_3	ZC2HC1B_3	transcript	XR_005353617.1	pseudogene	-1	n.*1841_*1844delCAGA
chr1	35655759	CCAGA	C	PASS	downstream_gene_variant	MODIFIER	ZC2HC1B_3	ZC2HC1B_3	transcript	XR_005353616.1	pseudogene	-1	n.*1841_*1844delCAGA
chr1	35655759	CCAGA	C	PASS	downstream_gene_variant	MODIFIER	ZC2HC1B_3	ZC2HC1B_3	transcript	XR_005353613.1	pseudogene	-1	n.*1841_*1844delCAGA
chr1	35655759	CCAGA	C	PASS	downstream_gene_variant	MODIFIER	ZC2HC1B_3	ZC2HC1B_3	transcript	XR_005353618.1	pseudogene	-1	n.*1841_*1844delCAGA
chr1	35655759	CCAGA	C	PASS	intron_variant	MODIFIER	ZC2HC1B_3	ZC2HC1B_3	transcript	XR_005353615.1	pseudogene	10	n.2533+961_2533+964delCAGA
chr1	35655759	CCAGA	C	PASS	intron_variant	MODIFIER	ZC2HC1B_3	ZC2HC1B_3	transcript	XR_005353614.1	pseudogene	10	n.2533+961_2533+964delCAGA
chr1	35758381	C	T	PASS	intron_variant	MODIFIER	PLAGL1_3	PLAGL1_3	transcript	XM_038526232.1	protein_coding	1	c.-519+7722G>A
chr1	35758381	C	T	PASS	intron_variant	MODIFIER	PLAGL1_3	PLAGL1_3	transcript	XM_038526233.1	protein_coding	1	c.-551+7722G>A
chr1	35758381	C	T	PASS	intron_variant	MODIFIER	PLAGL1_3	PLAGL1_3	transcript	XM_038526245.1	protein_coding	1	c.-371+7722G>A
chr1	35791912	C	T	PASS	downstream_gene_variant	MODIFIER	SF3B5_3	SF3B5_3	transcript	XM_038526254.1	protein_coding	-1	c.*3905G>A
chr1	35791912	C	T	PASS	intergenic_region	MODIFIER	PLAGL1_3-SF3B5_3	PLAGL1_3-SF3B5_3	intergenic_region	PLAGL1_3-SF3B5_3		-1	n.35791912C>T
chr1	35867703	T	C	PASS	intron_variant	MODIFIER	STX11_3	STX11_3	transcript	XM_038526255.1	protein_coding	2	c.68-10803T>C
chr1	35867703	T	C	PASS	intron_variant	MODIFIER	STX11_3	STX11_3	transcript	XM_038526256.1	protein_coding	2	c.68-10803T>C
chr1	35867703	T	C	PASS	intron_variant	MODIFIER	STX11_3	STX11_3	transcript	XM_038526257.1	protein_coding	2	c.68-10803T>C
chr1	35867703	T	C	PASS	intron_variant	MODIFIER	STX11_3	STX11_3	transcript	XM_038526260.1	protein_coding	2	c.-5-10803T>C
chr1	35867703	T	C	PASS	intron_variant	MODIFIER	STX11_3	STX11_3	transcript	XM_038526261.1	protein_coding	1	c.-5-10803T>C
chr1	35867703	T	C	PASS	intron_variant	MODIFIER	STX11_3	STX11_3	transcript	XM_038526262.1	protein_coding	1	c.-5-10803T>C
chr1	35867703	T	C	PASS	intron_variant	MODIFIER	STX11_3	STX11_3	transcript	XM_038526258.1	protein_coding	1	c.-72-9714T>C
chr1	36202845	A	C	PASS	intron_variant	MODIFIER	UTRN_3	UTRN_3	transcript	NM_001012395.1_3	protein_coding	45	c.6595+3343A>C
chr1	36587555	G	GAT	PASS	intron_variant	MODIFIER	LOC119870747_3	LOC119870747_3	transcript	XR_005353621.1	pseudogene	5	n.4565-7373_4565-7372dupTA
chr1	36587555	G	GAT	PASS	intron_variant	MODIFIER	LOC119870747_3	LOC119870747_3	transcript	XR_005353623.1	pseudogene	5	n.4488-7373_4488-7372dupTA
chr1	36587555	G	GAT	PASS	intron_variant	MODIFIER	LOC119870747_3	LOC119870747_3	transcript	XR_005353625.1	pseudogene	6	n.4602-7373_4602-7372dupTA
chr1	36587555	G	GAT	PASS	intron_variant	MODIFIER	LOC119870747_3	LOC119870747_3	transcript	XR_005353626.1	pseudogene	4	n.4504-7373_4504-7372dupTA
chr1	36587555	G	GAT	PASS	intron_variant	MODIFIER	LOC119870747_3	LOC119870747_3	transcript	XR_005353628.1	pseudogene	6	n.871-7373_871-7372dupTA
chr1	36587555	G	GAT	PASS	intron_variant	MODIFIER	LOC119870747_3	LOC119870747_3	transcript	XR_005353622.1	pseudogene	5	n.4564+22138_4564+22139dupTA
chr1	36587555	G	GAT	PASS	intron_variant	MODIFIER	LOC119870747_3	LOC119870747_3	transcript	XR_005353627.1	pseudogene	5	n.4382-7373_4382-7372dupTA
chr1	36587555	G	GAT	PASS	intron_variant	MODIFIER	LOC119870747_3	LOC119870747_3	transcript	XR_005353629.1	pseudogene	5	n.4305-7373_4305-7372dupTA
chr1	36587555	G	GAT	PASS	non_coding_transcript_exon_variant	MODIFIER	LOC119870747_3	LOC119870747_3	transcript	XR_005353624.1	pseudogene	6	n.6260_6261dupTA
chr1	37897665	C	T	PASS	intron_variant	MODIFIER	LOC111095623_3	LOC111095623_3	transcript	XR_005353638.1	pseudogene	3	n.1435-6326G>A
chr1	37897665	C	T	PASS	intron_variant	MODIFIER	LOC111095623_3	LOC111095623_3	transcript	XR_005353641.1	pseudogene	3	n.1435-6326G>A
chr1	37897665	C	T	PASS	intron_variant	MODIFIER	LOC111095623_3	LOC111095623_3	transcript	XR_005353639.1	pseudogene	3	n.1435-6326G>A
chr1	37897665	C	T	PASS	intron_variant	MODIFIER	LOC111095623_3	LOC111095623_3	transcript	XR_005353640.1	pseudogene	4	n.449-6326G>A
chr1	37897665	C	T	PASS	intron_variant	MODIFIER	LOC111095623_3	LOC111095623_3	transcript	XR_005353642.1	pseudogene	3	n.291-6326G>A
chr1	42905116	C	T	PASS	intron_variant	MODIFIER	SYNE1_3	SYNE1_3	transcript	XM_038526338.1	protein_coding	105	c.19612-1027G>A
chr1	42905116	C	T	PASS	intron_variant	MODIFIER	SYNE1_3	SYNE1_3	transcript	XM_038526353.1	protein_coding	8	c.907-1027G>A
chr1	42905116	C	T	PASS	intron_variant	MODIFIER	SYNE1_3	SYNE1_3	transcript	XM_038526354.1	protein_coding	8	c.907-1027G>A
chr1	42905116	C	T	PASS	intron_variant	MODIFIER	SYNE1_3	SYNE1_3	transcript	XM_038526352.1	protein_coding	91	c.17887-1027G>A
chr1	42905116	C	T	PASS	intron_variant	MODIFIER	SYNE1_3	SYNE1_3	transcript	XM_038526339.1	protein_coding	105	c.19612-1027G>A
chr1	42905116	C	T	PASS	intron_variant	MODIFIER	SYNE1_3	SYNE1_3	transcript	XM_038526341.1	protein_coding	105	c.19600-1027G>A
chr1	42905116	C	T	PASS	intron_variant	MODIFIER	SYNE1_3	SYNE1_3	transcript	XM_038526349.1	protein_coding	104	c.19456-1027G>A
chr1	42905116	C	T	PASS	intron_variant	MODIFIER	SYNE1_3	SYNE1_3	transcript	XM_038526340.1	protein_coding	105	c.19609-1027G>A
chr1	42905116	C	T	PASS	intron_variant	MODIFIER	SYNE1_3	SYNE1_3	transcript	XM_038526343.1	protein_coding	104	c.19591-1027G>A
chr1	42905116	C	T	PASS	intron_variant	MODIFIER	SYNE1_3	SYNE1_3	transcript	XM_038526344.1	protein_coding	104	c.19561-1027G>A
chr1	42905116	C	T	PASS	intron_variant	MODIFIER	SYNE1_3	SYNE1_3	transcript	XM_038526345.1	protein_coding	105	c.19612-1027G>A
chr1	42905116	C	T	PASS	intron_variant	MODIFIER	SYNE1_3	SYNE1_3	transcript	XM_038526348.1	protein_coding	104	c.19471-1027G>A
chr1	42905116	C	T	PASS	intron_variant	MODIFIER	SYNE1_3	SYNE1_3	transcript	XM_038526342.1	protein_coding	105	c.19597-1027G>A
chr1	42905116	C	T	PASS	intron_variant	MODIFIER	SYNE1_3	SYNE1_3	transcript	XM_038526346.1	protein_coding	105	c.19597-1027G>A
chr1	42905116	C	T	PASS	intron_variant	MODIFIER	SYNE1_3	SYNE1_3	transcript	XM_038526347.1	protein_coding	104	c.19576-1027G>A
chr1	42905116	C	T	PASS	intron_variant	MODIFIER	SYNE1_3	SYNE1_3	transcript	XM_038526350.1	protein_coding	105	c.19612-1027G>A
chr1	42905116	C	T	PASS	intron_variant	MODIFIER	SYNE1_3	SYNE1_3	transcript	XM_038526351.1	protein_coding	105	c.19612-1027G>A
chr1	42955552	C	G	PASS	intron_variant	MODIFIER	SYNE1_3	SYNE1_3	transcript	XM_038526338.1	protein_coding	91	c.17370+1634G>C
chr1	42955552	C	G	PASS	intron_variant	MODIFIER	SYNE1_3	SYNE1_3	transcript	XM_038526352.1	protein_coding	77	c.15645+1634G>C
chr1	42955552	C	G	PASS	intron_variant	MODIFIER	SYNE1_3	SYNE1_3	transcript	XM_038526339.1	protein_coding	91	c.17370+1634G>C
chr1	42955552	C	G	PASS	intron_variant	MODIFIER	SYNE1_3	SYNE1_3	transcript	XM_038526341.1	protein_coding	91	c.17370+1634G>C
chr1	42955552	C	G	PASS	intron_variant	MODIFIER	SYNE1_3	SYNE1_3	transcript	XM_038526349.1	protein_coding	90	c.17214+1634G>C
chr1	42955552	C	G	PASS	intron_variant	MODIFIER	SYNE1_3	SYNE1_3	transcript	XM_038526340.1	protein_coding	91	c.17370+1634G>C
chr1	42955552	C	G	PASS	intron_variant	MODIFIER	SYNE1_3	SYNE1_3	transcript	XM_038526343.1	protein_coding	90	c.17349+1634G>C
chr1	42955552	C	G	PASS	intron_variant	MODIFIER	SYNE1_3	SYNE1_3	transcript	XM_038526344.1	protein_coding	90	c.17319+1634G>C
chr1	42955552	C	G	PASS	intron_variant	MODIFIER	SYNE1_3	SYNE1_3	transcript	XM_038526345.1	protein_coding	91	c.17370+1634G>C
chr1	42955552	C	G	PASS	intron_variant	MODIFIER	SYNE1_3	SYNE1_3	transcript	XM_038526348.1	protein_coding	91	c.17370+1634G>C
chr1	42955552	C	G	PASS	intron_variant	MODIFIER	SYNE1_3	SYNE1_3	transcript	XM_038526342.1	protein_coding	91	c.17370+1634G>C
chr1	42955552	C	G	PASS	intron_variant	MODIFIER	SYNE1_3	SYNE1_3	transcript	XM_038526346.1	protein_coding	91	c.17370+1634G>C
chr1	42955552	C	G	PASS	intron_variant	MODIFIER	SYNE1_3	SYNE1_3	transcript	XM_038526347.1	protein_coding	90	c.17349+1634G>C
chr1	42955552	C	G	PASS	intron_variant	MODIFIER	SYNE1_3	SYNE1_3	transcript	XM_038526350.1	protein_coding	91	c.17370+1634G>C
chr1	42955552	C	G	PASS	intron_variant	MODIFIER	SYNE1_3	SYNE1_3	transcript	XM_038526351.1	protein_coding	91	c.17370+1634G>C
chr1	42965402	A	C	PASS	intron_variant	MODIFIER	SYNE1_3	SYNE1_3	transcript	XM_038526338.1	protein_coding	85	c.16413+46T>G
chr1	42965402	A	C	PASS	intron_variant	MODIFIER	SYNE1_3	SYNE1_3	transcript	XM_038526352.1	protein_coding	71	c.14688+46T>G
chr1	42965402	A	C	PASS	intron_variant	MODIFIER	SYNE1_3	SYNE1_3	transcript	XM_038526339.1	protein_coding	85	c.16413+46T>G
chr1	42965402	A	C	PASS	intron_variant	MODIFIER	SYNE1_3	SYNE1_3	transcript	XM_038526341.1	protein_coding	85	c.16413+46T>G
chr1	42965402	A	C	PASS	intron_variant	MODIFIER	SYNE1_3	SYNE1_3	transcript	XM_038526349.1	protein_coding	84	c.16257+46T>G
chr1	42965402	A	C	PASS	intron_variant	MODIFIER	SYNE1_3	SYNE1_3	transcript	XM_038526340.1	protein_coding	85	c.16413+46T>G
chr1	42965402	A	C	PASS	intron_variant	MODIFIER	SYNE1_3	SYNE1_3	transcript	XM_038526343.1	protein_coding	84	c.16392+46T>G
chr1	42965402	A	C	PASS	intron_variant	MODIFIER	SYNE1_3	SYNE1_3	transcript	XM_038526344.1	protein_coding	84	c.16362+46T>G
chr1	42965402	A	C	PASS	intron_variant	MODIFIER	SYNE1_3	SYNE1_3	transcript	XM_038526345.1	protein_coding	85	c.16413+46T>G
chr1	42965402	A	C	PASS	intron_variant	MODIFIER	SYNE1_3	SYNE1_3	transcript	XM_038526348.1	protein_coding	85	c.16413+46T>G
chr1	42965402	A	C	PASS	intron_variant	MODIFIER	SYNE1_3	SYNE1_3	transcript	XM_038526342.1	protein_coding	85	c.16413+46T>G
chr1	42965402	A	C	PASS	intron_variant	MODIFIER	SYNE1_3	SYNE1_3	transcript	XM_038526346.1	protein_coding	85	c.16413+46T>G
chr1	42965402	A	C	PASS	intron_variant	MODIFIER	SYNE1_3	SYNE1_3	transcript	XM_038526347.1	protein_coding	84	c.16392+46T>G
chr1	42965402	A	C	PASS	intron_variant	MODIFIER	SYNE1_3	SYNE1_3	transcript	XM_038526350.1	protein_coding	85	c.16413+46T>G
chr1	42965402	A	C	PASS	intron_variant	MODIFIER	SYNE1_3	SYNE1_3	transcript	XM_038526351.1	protein_coding	85	c.16413+46T>G
chr1	43095510	A	T	PASS	upstream_gene_variant	MODIFIER	SYNE1_3	SYNE1_3	transcript	XM_038526352.1	protein_coding	-1	c.-782T>A
chr1	43095510	A	T	PASS	intron_variant	MODIFIER	SYNE1_3	SYNE1_3	transcript	XM_038526338.1	protein_coding	14	c.1372-17T>A
chr1	43095510	A	T	PASS	intron_variant	MODIFIER	SYNE1_3	SYNE1_3	transcript	XM_038526339.1	protein_coding	14	c.1372-17T>A
chr1	43095510	A	T	PASS	intron_variant	MODIFIER	SYNE1_3	SYNE1_3	transcript	XM_038526341.1	protein_coding	14	c.1372-17T>A
chr1	43095510	A	T	PASS	intron_variant	MODIFIER	SYNE1_3	SYNE1_3	transcript	XM_038526349.1	protein_coding	14	c.1372-17T>A
chr1	43095510	A	T	PASS	intron_variant	MODIFIER	SYNE1_3	SYNE1_3	transcript	XM_038526340.1	protein_coding	14	c.1372-17T>A
chr1	43095510	A	T	PASS	intron_variant	MODIFIER	SYNE1_3	SYNE1_3	transcript	XM_038526343.1	protein_coding	13	c.1351-17T>A
chr1	43095510	A	T	PASS	intron_variant	MODIFIER	SYNE1_3	SYNE1_3	transcript	XM_038526344.1	protein_coding	13	c.1321-17T>A
chr1	43095510	A	T	PASS	intron_variant	MODIFIER	SYNE1_3	SYNE1_3	transcript	XM_038526345.1	protein_coding	14	c.1372-17T>A
chr1	43095510	A	T	PASS	intron_variant	MODIFIER	SYNE1_3	SYNE1_3	transcript	XM_038526348.1	protein_coding	14	c.1372-17T>A
chr1	43095510	A	T	PASS	intron_variant	MODIFIER	SYNE1_3	SYNE1_3	transcript	XM_038526342.1	protein_coding	14	c.1372-17T>A
chr1	43095510	A	T	PASS	intron_variant	MODIFIER	SYNE1_3	SYNE1_3	transcript	XM_038526346.1	protein_coding	14	c.1372-17T>A
chr1	43095510	A	T	PASS	intron_variant	MODIFIER	SYNE1_3	SYNE1_3	transcript	XM_038526347.1	protein_coding	13	c.1351-17T>A
chr1	43095510	A	T	PASS	intron_variant	MODIFIER	SYNE1_3	SYNE1_3	transcript	XM_038526350.1	protein_coding	14	c.1372-17T>A
chr1	43095510	A	T	PASS	intron_variant	MODIFIER	SYNE1_3	SYNE1_3	transcript	XM_038526351.1	protein_coding	14	c.1372-17T>A
chr1	43238645	A	G	PASS	intron_variant	MODIFIER	SYNE1_3	SYNE1_3	transcript	XM_038526338.1	protein_coding	1	c.-241+846T>C
chr1	43238645	A	G	PASS	intron_variant	MODIFIER	SYNE1_3	SYNE1_3	transcript	XM_038526339.1	protein_coding	1	c.-241+328T>C
chr1	43238645	A	G	PASS	intron_variant	MODIFIER	SYNE1_3	SYNE1_3	transcript	XM_038526341.1	protein_coding	1	c.-241+846T>C
chr1	43238645	A	G	PASS	intron_variant	MODIFIER	SYNE1_3	SYNE1_3	transcript	XM_038526349.1	protein_coding	1	c.-241+846T>C
chr1	43238645	A	G	PASS	intron_variant	MODIFIER	SYNE1_3	SYNE1_3	transcript	XM_038526340.1	protein_coding	1	c.-241+846T>C
chr1	43238645	A	G	PASS	intron_variant	MODIFIER	SYNE1_3	SYNE1_3	transcript	XM_038526343.1	protein_coding	1	c.-241+846T>C
chr1	43238645	A	G	PASS	intron_variant	MODIFIER	SYNE1_3	SYNE1_3	transcript	XM_038526344.1	protein_coding	1	c.-241+846T>C
chr1	43238645	A	G	PASS	intron_variant	MODIFIER	SYNE1_3	SYNE1_3	transcript	XM_038526345.1	protein_coding	1	c.-241+846T>C
chr1	43238645	A	G	PASS	intron_variant	MODIFIER	SYNE1_3	SYNE1_3	transcript	XM_038526348.1	protein_coding	1	c.-241+846T>C
chr1	43238645	A	G	PASS	intron_variant	MODIFIER	SYNE1_3	SYNE1_3	transcript	XM_038526342.1	protein_coding	1	c.-241+846T>C
chr1	43238645	A	G	PASS	intron_variant	MODIFIER	SYNE1_3	SYNE1_3	transcript	XM_038526346.1	protein_coding	1	c.-241+846T>C
chr1	43238645	A	G	PASS	intron_variant	MODIFIER	SYNE1_3	SYNE1_3	transcript	XM_038526347.1	protein_coding	1	c.-241+846T>C
chr1	43238645	A	G	PASS	intron_variant	MODIFIER	SYNE1_3	SYNE1_3	transcript	XM_038526350.1	protein_coding	1	c.-241+846T>C
chr1	43238645	A	G	PASS	intron_variant	MODIFIER	SYNE1_3	SYNE1_3	transcript	XM_038526351.1	protein_coding	1	c.-241+846T>C
chr1	43400388	G	A	PASS	intergenic_region	MODIFIER	LOC100683830_3-LOC111090675_3	LOC100683830_3-LOC111090675_3	intergenic_region	LOC100683830_3-LOC111090675_3		-1	n.43400388G>A
chr1	43460871	T	A	PASS	intron_variant	MODIFIER	LOC111090675_3	LOC111090675_3	transcript	XR_005353080.1	pseudogene	2	n.297-35654A>T
chr1	43567380	G	T	PASS	downstream_gene_variant	MODIFIER	RGS17_3	RGS17_3	transcript	XM_038526365.1	protein_coding	-1	c.*9664C>A
chr1	43567380	G	T	PASS	downstream_gene_variant	MODIFIER	RGS17_3	RGS17_3	transcript	XM_038526367.1	protein_coding	-1	c.*9664C>A
chr1	43567380	G	T	PASS	downstream_gene_variant	MODIFIER	RGS17_3	RGS17_3	transcript	XM_038526366.1	protein_coding	-1	c.*9664C>A
chr1	43567380	G	T	PASS	downstream_gene_variant	MODIFIER	RGS17_3	RGS17_3	transcript	XM_038526369.1	protein_coding	-1	c.*8998C>A
chr1	43567380	G	T	PASS	downstream_gene_variant	MODIFIER	RGS17_3	RGS17_3	transcript	XR_005353690.1	pseudogene	-1	n.*3165C>A
chr1	43567380	G	T	PASS	intron_variant	MODIFIER	MTRF1L_3	MTRF1L_3	transcript	XM_038526360.1	protein_coding	1	c.259+1151C>A
chr1	43567380	G	T	PASS	intron_variant	MODIFIER	MTRF1L_3	MTRF1L_3	transcript	XM_038526362.1	protein_coding	1	c.259+1151C>A
chr1	43567380	G	T	PASS	intron_variant	MODIFIER	MTRF1L_3	MTRF1L_3	transcript	XM_038526361.1	protein_coding	1	c.259+1151C>A
chr1	43567380	G	T	PASS	intron_variant	MODIFIER	MTRF1L_3	MTRF1L_3	transcript	XR_005353688.1	pseudogene	1	n.321+1151C>A
chr1	43567380	G	T	PASS	intron_variant	MODIFIER	MTRF1L_3	MTRF1L_3	transcript	XR_005353687.1	pseudogene	1	n.321+1151C>A
chr1	43567380	G	T	PASS	intron_variant	MODIFIER	MTRF1L_3	MTRF1L_3	transcript	XM_038526363.1	protein_coding	1	c.259+1151C>A
chr1	43567380	G	T	PASS	intron_variant	MODIFIER	MTRF1L_3	MTRF1L_3	transcript	XM_038526364.1	protein_coding	1	c.259+1151C>A
chr1	43888776	A	T	PASS	intragenic_variant	MODIFIER	LOC111097878_3	LOC111097878_3	gene_variant	LOC111097878_3		-1	n.43888776A>T
chr1	44583159	A	T	PASS	upstream_gene_variant	MODIFIER	LOC119869885_3	LOC119869885_3	transcript	XR_005354876.1	snRNA	-1	n.-247T>A
chr1	44583159	A	T	PASS	intron_variant	MODIFIER	IPCEF1_3	IPCEF1_3	transcript	XM_038526373.1	protein_coding	8	c.721-3450T>A
chr1	44583159	A	T	PASS	intron_variant	MODIFIER	IPCEF1_3	IPCEF1_3	transcript	XM_038526393.1	protein_coding	6	c.454-3450T>A
chr1	44583159	A	T	PASS	intron_variant	MODIFIER	IPCEF1_3	IPCEF1_3	transcript	XM_038526391.1	protein_coding	6	c.454-3450T>A
chr1	44583159	A	T	PASS	intron_variant	MODIFIER	IPCEF1_3	IPCEF1_3	transcript	XM_038526395.1	protein_coding	6	c.454-3450T>A
chr1	44583159	A	T	PASS	intron_variant	MODIFIER	IPCEF1_3	IPCEF1_3	transcript	XM_038526374.1	protein_coding	8	c.718-3450T>A
chr1	44583159	A	T	PASS	intron_variant	MODIFIER	IPCEF1_3	IPCEF1_3	transcript	XM_038526390.1	protein_coding	7	c.454-3450T>A
chr1	44583159	A	T	PASS	intron_variant	MODIFIER	IPCEF1_3	IPCEF1_3	transcript	XM_038526380.1	protein_coding	9	c.529-3450T>A
chr1	44583159	A	T	PASS	intron_variant	MODIFIER	IPCEF1_3	IPCEF1_3	transcript	XM_038526384.1	protein_coding	8	c.529-3450T>A
chr1	44583159	A	T	PASS	intron_variant	MODIFIER	IPCEF1_3	IPCEF1_3	transcript	XM_038526386.1	protein_coding	9	c.526-3450T>A
chr1	44583159	A	T	PASS	intron_variant	MODIFIER	IPCEF1_3	IPCEF1_3	transcript	XM_038526389.1	protein_coding	8	c.526-3450T>A
chr1	44583159	A	T	PASS	intron_variant	MODIFIER	IPCEF1_3	IPCEF1_3	transcript	XM_038526383.1	protein_coding	8	c.529-3450T>A
chr1	44583159	A	T	PASS	intron_variant	MODIFIER	IPCEF1_3	IPCEF1_3	transcript	XM_038526381.1	protein_coding	9	c.529-3450T>A
chr1	44583159	A	T	PASS	intron_variant	MODIFIER	IPCEF1_3	IPCEF1_3	transcript	XM_038526387.1	protein_coding	9	c.526-3450T>A
chr1	44583159	A	T	PASS	intron_variant	MODIFIER	IPCEF1_3	IPCEF1_3	transcript	XM_038526392.1	protein_coding	7	c.454-3450T>A
chr1	44583159	A	T	PASS	intron_variant	MODIFIER	IPCEF1_3	IPCEF1_3	transcript	XM_038526379.1	protein_coding	9	c.529-3450T>A
chr1	44583159	A	T	PASS	intron_variant	MODIFIER	IPCEF1_3	IPCEF1_3	transcript	XM_038526382.1	protein_coding	8	c.529-3450T>A
chr1	44583159	A	T	PASS	intron_variant	MODIFIER	IPCEF1_3	IPCEF1_3	transcript	XM_038526385.1	protein_coding	9	c.526-3450T>A
chr1	44583159	A	T	PASS	intron_variant	MODIFIER	IPCEF1_3	IPCEF1_3	transcript	XM_038526388.1	protein_coding	8	c.526-3450T>A
chr1	44583159	A	T	PASS	intron_variant	MODIFIER	IPCEF1_3	IPCEF1_3	transcript	XM_038526376.1	protein_coding	10	c.595-3450T>A
chr1	44583159	A	T	PASS	intron_variant	MODIFIER	IPCEF1_3	IPCEF1_3	transcript	XM_038526377.1	protein_coding	10	c.592-3450T>A
chr1	44583159	A	T	PASS	intron_variant	MODIFIER	IPCEF1_3	IPCEF1_3	transcript	XM_038526375.1	protein_coding	9	c.649-3450T>A
chr1	44583159	A	T	PASS	intron_variant	MODIFIER	IPCEF1_3	IPCEF1_3	transcript	XM_038526394.1	protein_coding	10	c.721-3450T>A
chr1	44583159	A	T	PASS	intron_variant	MODIFIER	IPCEF1_3	IPCEF1_3	transcript	XM_038526378.1	protein_coding	10	c.721-3450T>A
chr1	45338122	G	A	PASS	intergenic_region	MODIFIER	LOC106559105_3-TIAM2_3	LOC106559105_3-TIAM2_3	intergenic_region	LOC106559105_3-TIAM2_3		-1	n.45338122G>A
chr1	45343363	G	A	PASS	intergenic_region	MODIFIER	LOC106559105_3-TIAM2_3	LOC106559105_3-TIAM2_3	intergenic_region	LOC106559105_3-TIAM2_3		-1	n.45343363G>A
chr1	45351513	A	G	PASS	intergenic_region	MODIFIER	LOC106559105_3-TIAM2_3	LOC106559105_3-TIAM2_3	intergenic_region	LOC106559105_3-TIAM2_3		-1	n.45351513A>G
chr1	45373159	T	G	PASS	upstream_gene_variant	MODIFIER	TIAM2_3	TIAM2_3	transcript	XM_038526396.1	protein_coding	-1	c.-3226T>G
chr1	45373159	T	G	PASS	upstream_gene_variant	MODIFIER	TIAM2_3	TIAM2_3	transcript	XM_038526397.1	protein_coding	-1	c.-3226T>G
chr1	45373159	T	G	PASS	intron_variant	MODIFIER	TIAM2_3	TIAM2_3	transcript	XM_038526405.1	protein_coding	1	c.-116-76T>G
chr1	45410042	TTTTA	T	PASS	intron_variant	MODIFIER	TIAM2_3	TIAM2_3	transcript	XM_038526405.1	protein_coding	9	c.2236-1239_2236-1236delTTTA
chr1	45410042	TTTTA	T	PASS	intron_variant	MODIFIER	TIAM2_3	TIAM2_3	transcript	XM_038526396.1	protein_coding	6	c.1282-1239_1282-1236delTTTA
chr1	45410042	TTTTA	T	PASS	intron_variant	MODIFIER	TIAM2_3	TIAM2_3	transcript	XM_038526397.1	protein_coding	6	c.1267-1239_1267-1236delTTTA
chr1	45410042	TTTTA	T	PASS	intron_variant	MODIFIER	TIAM2_3	TIAM2_3	transcript	XM_038526398.1	protein_coding	3	c.298-1239_298-1236delTTTA
chr1	45494794	G	A	PASS	intron_variant	MODIFIER	TFB1M_3	TFB1M_3	transcript	XM_038526410.1	protein_coding	5	c.667-11808C>T
chr1	45494794	G	A	PASS	intron_variant	MODIFIER	CLDN20_3	CLDN20_3	transcript	XM_038526411.1	protein_coding	1	c.-105+1290G>A
chr1	45513456	AACCACTACTACAGTAACACGGATAACAGTAACACTCC	A	PASS	intron_variant	MODIFIER	TFB1M_3	TFB1M_3	transcript	XM_038526410.1	protein_coding	5	c.666+214_666+250delGGAGTGTTACTGTTATCCGTGTTACTGTAGTAGTGGT
chr1	45528624	G	A	PASS	intron_variant	MODIFIER	TFB1M_3	TFB1M_3	transcript	XM_038526410.1	protein_coding	3	c.394+1204C>T
chr1	45579076	G	T	PASS	intergenic_region	MODIFIER	TFB1M_3-NOX3_3	TFB1M_3-NOX3_3	intergenic_region	TFB1M_3-NOX3_3		-1	n.45579076G>T
chr1	45597361	C	T	PASS	intergenic_region	MODIFIER	TFB1M_3-NOX3_3	TFB1M_3-NOX3_3	intergenic_region	TFB1M_3-NOX3_3		-1	n.45597361C>T
chr1	45597669	A	T	PASS	intergenic_region	MODIFIER	TFB1M_3-NOX3_3	TFB1M_3-NOX3_3	intergenic_region	TFB1M_3-NOX3_3		-1	n.45597669A>T
chr1	45597770	C	T	PASS	intergenic_region	MODIFIER	TFB1M_3-NOX3_3	TFB1M_3-NOX3_3	intergenic_region	TFB1M_3-NOX3_3		-1	n.45597770C>T
chr1	45598083	C	G	PASS	intergenic_region	MODIFIER	TFB1M_3-NOX3_3	TFB1M_3-NOX3_3	intergenic_region	TFB1M_3-NOX3_3		-1	n.45598083C>G
chr1	45598107	G	A	PASS	intergenic_region	MODIFIER	TFB1M_3-NOX3_3	TFB1M_3-NOX3_3	intergenic_region	TFB1M_3-NOX3_3		-1	n.45598107G>A
chr1	45598397	C	T	PASS	intergenic_region	MODIFIER	TFB1M_3-NOX3_3	TFB1M_3-NOX3_3	intergenic_region	TFB1M_3-NOX3_3		-1	n.45598397C>T
chr1	45599485	A	G	PASS	intergenic_region	MODIFIER	TFB1M_3-NOX3_3	TFB1M_3-NOX3_3	intergenic_region	TFB1M_3-NOX3_3		-1	n.45599485A>G
chr1	45614413	A	T	PASS	intron_variant	MODIFIER	NOX3_3	NOX3_3	transcript	NM_001101833.1_3	protein_coding	12	c.1577+3712T>A
chr1	45620977	G	A	PASS	intron_variant	MODIFIER	NOX3_3	NOX3_3	transcript	NM_001101833.1_3	protein_coding	11	c.1452+1407C>T
chr1	45621432	G	A	PASS	intron_variant	MODIFIER	NOX3_3	NOX3_3	transcript	NM_001101833.1_3	protein_coding	11	c.1452+952C>T
chr1	45624010	T	A	PASS	intron_variant	MODIFIER	NOX3_3	NOX3_3	transcript	NM_001101833.1_3	protein_coding	10	c.1306-1480A>T
chr1	45625033	C	A	PASS	intron_variant	MODIFIER	NOX3_3	NOX3_3	transcript	NM_001101833.1_3	protein_coding	10	c.1306-2503G>T
chr1	45628465	G	C	PASS	intron_variant	MODIFIER	NOX3_3	NOX3_3	transcript	NM_001101833.1_3	protein_coding	10	c.1305+5575C>G
chr1	45645159	C	T	PASS	intron_variant	MODIFIER	NOX3_3	NOX3_3	transcript	NM_001101833.1_3	protein_coding	7	c.799-2331G>A
chr1	45653439	C	T	PASS	intron_variant	MODIFIER	NOX3_3	NOX3_3	transcript	NM_001101833.1_3	protein_coding	5	c.486+571G>A
chr1	45658018	A	G	PASS	intron_variant	MODIFIER	NOX3_3	NOX3_3	transcript	NM_001101833.1_3	protein_coding	4	c.341-3863T>C
chr1	45669267	A	G	PASS	upstream_gene_variant	MODIFIER	NOX3_3	NOX3_3	transcript	NM_001101833.1_3	protein_coding	-1	c.-3966T>C
chr1	45669267	A	G	PASS	intergenic_region	MODIFIER	NOX3_3-LOC102153338_3	NOX3_3-LOC102153338_3	intergenic_region	NOX3_3-LOC102153338_3		-1	n.45669267A>G
chr1	45676472	TG	T	PASS	intergenic_region	MODIFIER	NOX3_3-LOC102153338_3	NOX3_3-LOC102153338_3	intergenic_region	NOX3_3-LOC102153338_3		-1	n.45676473delG
chr1	45701206	C	T	PASS	intergenic_region	MODIFIER	NOX3_3-LOC102153338_3	NOX3_3-LOC102153338_3	intergenic_region	NOX3_3-LOC102153338_3		-1	n.45701206C>T
chr1	45754639	G	A	PASS	intergenic_region	MODIFIER	LOC102153338_3-LOC119869961_3	LOC102153338_3-LOC119869961_3	intergenic_region	LOC102153338_3-LOC119869961_3		-1	n.45754639G>A
chr1	45758879	C	CTTGGTTTTCTTTTTTTTTTTTTTTTTTTTTTTTTTTTTTT	PASS	intergenic_region	MODIFIER	LOC102153338_3-LOC119869961_3	LOC102153338_3-LOC119869961_3	intergenic_region	LOC102153338_3-LOC119869961_3		-1	n.45758879_45758880insTTGGTTTTCTTTTTTTTTTTTTTTTTTTTTTTTTTTTTTT
chr1	45759646	T	C	PASS	intergenic_region	MODIFIER	LOC102153338_3-LOC119869961_3	LOC102153338_3-LOC119869961_3	intergenic_region	LOC102153338_3-LOC119869961_3		-1	n.45759646T>C
chr1	45759812	A	G	PASS	intergenic_region	MODIFIER	LOC102153338_3-LOC119869961_3	LOC102153338_3-LOC119869961_3	intergenic_region	LOC102153338_3-LOC119869961_3		-1	n.45759812A>G
chr1	45763203	T	G	PASS	intergenic_region	MODIFIER	LOC102153338_3-LOC119869961_3	LOC102153338_3-LOC119869961_3	intergenic_region	LOC102153338_3-LOC119869961_3		-1	n.45763203T>G
chr1	45767516	T	C	PASS	intergenic_region	MODIFIER	LOC102153338_3-LOC119869961_3	LOC102153338_3-LOC119869961_3	intergenic_region	LOC102153338_3-LOC119869961_3		-1	n.45767516T>C
chr1	45767657	A	T	PASS	intergenic_region	MODIFIER	LOC102153338_3-LOC119869961_3	LOC102153338_3-LOC119869961_3	intergenic_region	LOC102153338_3-LOC119869961_3		-1	n.45767657A>T
chr1	45767984	A	G	PASS	intergenic_region	MODIFIER	LOC102153338_3-LOC119869961_3	LOC102153338_3-LOC119869961_3	intergenic_region	LOC102153338_3-LOC119869961_3		-1	n.45767984A>G
chr1	45769466	G	A	PASS	intergenic_region	MODIFIER	LOC102153338_3-LOC119869961_3	LOC102153338_3-LOC119869961_3	intergenic_region	LOC102153338_3-LOC119869961_3		-1	n.45769466G>A
chr1	45773199	C	T	PASS	intergenic_region	MODIFIER	LOC102153338_3-LOC119869961_3	LOC102153338_3-LOC119869961_3	intergenic_region	LOC102153338_3-LOC119869961_3		-1	n.45773199C>T
chr1	45775390	G	A	PASS	intergenic_region	MODIFIER	LOC102153338_3-LOC119869961_3	LOC102153338_3-LOC119869961_3	intergenic_region	LOC102153338_3-LOC119869961_3		-1	n.45775390G>A
chr1	45812632	GC	G	PASS	intergenic_region	MODIFIER	LOC102153338_3-LOC119869961_3	LOC102153338_3-LOC119869961_3	intergenic_region	LOC102153338_3-LOC119869961_3		-1	n.45812633delC
chr1	45821995	C	T	PASS	intergenic_region	MODIFIER	LOC102153338_3-LOC119869961_3	LOC102153338_3-LOC119869961_3	intergenic_region	LOC102153338_3-LOC119869961_3		-1	n.45821995C>T
chr1	45825525	C	A	PASS	intergenic_region	MODIFIER	LOC102153338_3-LOC119869961_3	LOC102153338_3-LOC119869961_3	intergenic_region	LOC102153338_3-LOC119869961_3		-1	n.45825525C>A
chr1	45830148	T	C	PASS	intergenic_region	MODIFIER	LOC102153338_3-LOC119869961_3	LOC102153338_3-LOC119869961_3	intergenic_region	LOC102153338_3-LOC119869961_3		-1	n.45830148T>C
chr1	45830690	T	A	PASS	intergenic_region	MODIFIER	LOC102153338_3-LOC119869961_3	LOC102153338_3-LOC119869961_3	intergenic_region	LOC102153338_3-LOC119869961_3		-1	n.45830690T>A
chr1	45830818	T	C	PASS	intergenic_region	MODIFIER	LOC102153338_3-LOC119869961_3	LOC102153338_3-LOC119869961_3	intergenic_region	LOC102153338_3-LOC119869961_3		-1	n.45830818T>C
chr1	45831083	T	C	PASS	intergenic_region	MODIFIER	LOC102153338_3-LOC119869961_3	LOC102153338_3-LOC119869961_3	intergenic_region	LOC102153338_3-LOC119869961_3		-1	n.45831083T>C
chr1	45831245	G	A	PASS	intergenic_region	MODIFIER	LOC102153338_3-LOC119869961_3	LOC102153338_3-LOC119869961_3	intergenic_region	LOC102153338_3-LOC119869961_3		-1	n.45831245G>A
chr1	45831451	T	A	PASS	intergenic_region	MODIFIER	LOC102153338_3-LOC119869961_3	LOC102153338_3-LOC119869961_3	intergenic_region	LOC102153338_3-LOC119869961_3		-1	n.45831451T>A
chr1	45831488	G	T	PASS	intergenic_region	MODIFIER	LOC102153338_3-LOC119869961_3	LOC102153338_3-LOC119869961_3	intergenic_region	LOC102153338_3-LOC119869961_3		-1	n.45831488G>T
chr1	45831543	C	T	PASS	intergenic_region	MODIFIER	LOC102153338_3-LOC119869961_3	LOC102153338_3-LOC119869961_3	intergenic_region	LOC102153338_3-LOC119869961_3		-1	n.45831543C>T
chr1	45831656	G	GT	PASS	intergenic_region	MODIFIER	LOC102153338_3-LOC119869961_3	LOC102153338_3-LOC119869961_3	intergenic_region	LOC102153338_3-LOC119869961_3		-1	n.45831656_45831657insT
chr1	45831820	G	C	PASS	intergenic_region	MODIFIER	LOC102153338_3-LOC119869961_3	LOC102153338_3-LOC119869961_3	intergenic_region	LOC102153338_3-LOC119869961_3		-1	n.45831820G>C
chr1	45831909	C	T	PASS	intergenic_region	MODIFIER	LOC102153338_3-LOC119869961_3	LOC102153338_3-LOC119869961_3	intergenic_region	LOC102153338_3-LOC119869961_3		-1	n.45831909C>T
chr1	45831993	A	T	PASS	intergenic_region	MODIFIER	LOC102153338_3-LOC119869961_3	LOC102153338_3-LOC119869961_3	intergenic_region	LOC102153338_3-LOC119869961_3		-1	n.45831993A>T
chr1	45832153	G	T	PASS	intergenic_region	MODIFIER	LOC102153338_3-LOC119869961_3	LOC102153338_3-LOC119869961_3	intergenic_region	LOC102153338_3-LOC119869961_3		-1	n.45832153G>T
chr1	45832257	T	C	PASS	intergenic_region	MODIFIER	LOC102153338_3-LOC119869961_3	LOC102153338_3-LOC119869961_3	intergenic_region	LOC102153338_3-LOC119869961_3		-1	n.45832257T>C
chr1	45832267	C	A	PASS	intergenic_region	MODIFIER	LOC102153338_3-LOC119869961_3	LOC102153338_3-LOC119869961_3	intergenic_region	LOC102153338_3-LOC119869961_3		-1	n.45832267C>A
chr1	45832287	C	G	PASS	intergenic_region	MODIFIER	LOC102153338_3-LOC119869961_3	LOC102153338_3-LOC119869961_3	intergenic_region	LOC102153338_3-LOC119869961_3		-1	n.45832287C>G
chr1	45832581	T	C	PASS	intergenic_region	MODIFIER	LOC102153338_3-LOC119869961_3	LOC102153338_3-LOC119869961_3	intergenic_region	LOC102153338_3-LOC119869961_3		-1	n.45832581T>C
chr1	45834543	G	A	PASS	intergenic_region	MODIFIER	LOC102153338_3-LOC119869961_3	LOC102153338_3-LOC119869961_3	intergenic_region	LOC102153338_3-LOC119869961_3		-1	n.45834543G>A
chr1	45835443	C	A	PASS	intergenic_region	MODIFIER	LOC102153338_3-LOC119869961_3	LOC102153338_3-LOC119869961_3	intergenic_region	LOC102153338_3-LOC119869961_3		-1	n.45835443C>A
chr1	45836194	T	A	PASS	intergenic_region	MODIFIER	LOC102153338_3-LOC119869961_3	LOC102153338_3-LOC119869961_3	intergenic_region	LOC102153338_3-LOC119869961_3		-1	n.45836194T>A
chr1	45836367	T	C	PASS	intergenic_region	MODIFIER	LOC102153338_3-LOC119869961_3	LOC102153338_3-LOC119869961_3	intergenic_region	LOC102153338_3-LOC119869961_3		-1	n.45836367T>C
chr1	45837004	T	G	PASS	intergenic_region	MODIFIER	LOC102153338_3-LOC119869961_3	LOC102153338_3-LOC119869961_3	intergenic_region	LOC102153338_3-LOC119869961_3		-1	n.45837004T>G
chr1	45930273	A	G	PASS	intergenic_region	MODIFIER	LOC102153338_3-LOC119869961_3	LOC102153338_3-LOC119869961_3	intergenic_region	LOC102153338_3-LOC119869961_3		-1	n.45930273A>G
chr1	45931284	T	G	PASS	intergenic_region	MODIFIER	LOC102153338_3-LOC119869961_3	LOC102153338_3-LOC119869961_3	intergenic_region	LOC102153338_3-LOC119869961_3		-1	n.45931284T>G
chr1	45940184	T	A	PASS	intergenic_region	MODIFIER	LOC102153338_3-LOC119869961_3	LOC102153338_3-LOC119869961_3	intergenic_region	LOC102153338_3-LOC119869961_3		-1	n.45940184T>A
chr1	45953335	C	A	PASS	intergenic_region	MODIFIER	LOC102153338_3-LOC119869961_3	LOC102153338_3-LOC119869961_3	intergenic_region	LOC102153338_3-LOC119869961_3		-1	n.45953335C>A
chr1	45956954	A	G	PASS	intergenic_region	MODIFIER	LOC102153338_3-LOC119869961_3	LOC102153338_3-LOC119869961_3	intergenic_region	LOC102153338_3-LOC119869961_3		-1	n.45956954A>G
chr1	45958742	A	G	PASS	intergenic_region	MODIFIER	LOC102153338_3-LOC119869961_3	LOC102153338_3-LOC119869961_3	intergenic_region	LOC102153338_3-LOC119869961_3		-1	n.45958742A>G
chr1	45961800	C	T	PASS	intergenic_region	MODIFIER	LOC102153338_3-LOC119869961_3	LOC102153338_3-LOC119869961_3	intergenic_region	LOC102153338_3-LOC119869961_3		-1	n.45961800C>T
chr1	45963191	T	C	PASS	intergenic_region	MODIFIER	LOC102153338_3-LOC119869961_3	LOC102153338_3-LOC119869961_3	intergenic_region	LOC102153338_3-LOC119869961_3		-1	n.45963191T>C
chr1	45967288	C	G	PASS	intergenic_region	MODIFIER	LOC102153338_3-LOC119869961_3	LOC102153338_3-LOC119869961_3	intergenic_region	LOC102153338_3-LOC119869961_3		-1	n.45967288C>G
chr1	45967936	T	A	PASS	intergenic_region	MODIFIER	LOC102153338_3-LOC119869961_3	LOC102153338_3-LOC119869961_3	intergenic_region	LOC102153338_3-LOC119869961_3		-1	n.45967936T>A
chr1	45968082	T	C	PASS	intergenic_region	MODIFIER	LOC102153338_3-LOC119869961_3	LOC102153338_3-LOC119869961_3	intergenic_region	LOC102153338_3-LOC119869961_3		-1	n.45968082T>C
chr1	45968234	G	A	PASS	intergenic_region	MODIFIER	LOC102153338_3-LOC119869961_3	LOC102153338_3-LOC119869961_3	intergenic_region	LOC102153338_3-LOC119869961_3		-1	n.45968234G>A
chr1	45968460	T	C	PASS	intergenic_region	MODIFIER	LOC102153338_3-LOC119869961_3	LOC102153338_3-LOC119869961_3	intergenic_region	LOC102153338_3-LOC119869961_3		-1	n.45968460T>C
chr1	45972438	A	G	PASS	intergenic_region	MODIFIER	LOC102153338_3-LOC119869961_3	LOC102153338_3-LOC119869961_3	intergenic_region	LOC102153338_3-LOC119869961_3		-1	n.45972438A>G
chr1	45978414	AG	A	PASS	intergenic_region	MODIFIER	LOC102153338_3-LOC119869961_3	LOC102153338_3-LOC119869961_3	intergenic_region	LOC102153338_3-LOC119869961_3		-1	n.45978415delG
chr1	45985085	G	T	PASS	intergenic_region	MODIFIER	LOC102153338_3-LOC119869961_3	LOC102153338_3-LOC119869961_3	intergenic_region	LOC102153338_3-LOC119869961_3		-1	n.45985085G>T
chr1	45986943	C	T	PASS	intergenic_region	MODIFIER	LOC102153338_3-LOC119869961_3	LOC102153338_3-LOC119869961_3	intergenic_region	LOC102153338_3-LOC119869961_3		-1	n.45986943C>T
chr1	45992225	G	A	PASS	intergenic_region	MODIFIER	LOC102153338_3-LOC119869961_3	LOC102153338_3-LOC119869961_3	intergenic_region	LOC102153338_3-LOC119869961_3		-1	n.45992225G>A
chr1	45993405	C	T	PASS	intergenic_region	MODIFIER	LOC102153338_3-LOC119869961_3	LOC102153338_3-LOC119869961_3	intergenic_region	LOC102153338_3-LOC119869961_3		-1	n.45993405C>T
chr1	45994143	A	C	PASS	intergenic_region	MODIFIER	LOC102153338_3-LOC119869961_3	LOC102153338_3-LOC119869961_3	intergenic_region	LOC102153338_3-LOC119869961_3		-1	n.45994143A>C
chr1	45994612	C	T	PASS	intergenic_region	MODIFIER	LOC102153338_3-LOC119869961_3	LOC102153338_3-LOC119869961_3	intergenic_region	LOC102153338_3-LOC119869961_3		-1	n.45994612C>T
chr1	45996059	A	G	PASS	intergenic_region	MODIFIER	LOC102153338_3-LOC119869961_3	LOC102153338_3-LOC119869961_3	intergenic_region	LOC102153338_3-LOC119869961_3		-1	n.45996059A>G
chr1	45996806	GT	G	PASS	intergenic_region	MODIFIER	LOC102153338_3-LOC119869961_3	LOC102153338_3-LOC119869961_3	intergenic_region	LOC102153338_3-LOC119869961_3		-1	n.45996807delT
chr1	46000748	C	A	PASS	intergenic_region	MODIFIER	LOC102153338_3-LOC119869961_3	LOC102153338_3-LOC119869961_3	intergenic_region	LOC102153338_3-LOC119869961_3		-1	n.46000748C>A
chr1	46001670	C	T	PASS	intergenic_region	MODIFIER	LOC102153338_3-LOC119869961_3	LOC102153338_3-LOC119869961_3	intergenic_region	LOC102153338_3-LOC119869961_3		-1	n.46001670C>T
chr1	46007475	T	G	PASS	intergenic_region	MODIFIER	LOC102153338_3-LOC119869961_3	LOC102153338_3-LOC119869961_3	intergenic_region	LOC102153338_3-LOC119869961_3		-1	n.46007475T>G
chr1	46044160	T	A	PASS	intergenic_region	MODIFIER	LOC102153338_3-LOC119869961_3	LOC102153338_3-LOC119869961_3	intergenic_region	LOC102153338_3-LOC119869961_3		-1	n.46044160T>A
chr1	46113561	C	CA	PASS	intergenic_region	MODIFIER	LOC102153338_3-LOC119869961_3	LOC102153338_3-LOC119869961_3	intergenic_region	LOC102153338_3-LOC119869961_3		-1	n.46113561_46113562insA
chr1	46136036	G	T	PASS	intergenic_region	MODIFIER	LOC102153338_3-LOC119869961_3	LOC102153338_3-LOC119869961_3	intergenic_region	LOC102153338_3-LOC119869961_3		-1	n.46136036G>T
chr1	46146940	A	ATAAAT	PASS	intergenic_region	MODIFIER	LOC102153338_3-LOC119869961_3	LOC102153338_3-LOC119869961_3	intergenic_region	LOC102153338_3-LOC119869961_3		-1	n.46146940_46146941insTAAAT
chr1	46160619	G	A	PASS	intergenic_region	MODIFIER	LOC102153338_3-LOC119869961_3	LOC102153338_3-LOC119869961_3	intergenic_region	LOC102153338_3-LOC119869961_3		-1	n.46160619G>A
chr1	46168496	T	C	PASS	intergenic_region	MODIFIER	LOC102153338_3-LOC119869961_3	LOC102153338_3-LOC119869961_3	intergenic_region	LOC102153338_3-LOC119869961_3		-1	n.46168496T>C
chr1	46168773	GA	G	PASS	intergenic_region	MODIFIER	LOC102153338_3-LOC119869961_3	LOC102153338_3-LOC119869961_3	intergenic_region	LOC102153338_3-LOC119869961_3		-1	n.46168774delA
chr1	46174081	T	C	PASS	intergenic_region	MODIFIER	LOC102153338_3-LOC119869961_3	LOC102153338_3-LOC119869961_3	intergenic_region	LOC102153338_3-LOC119869961_3		-1	n.46174081T>C
chr1	46262930	G	T	PASS	intergenic_region	MODIFIER	LOC102153338_3-LOC119869961_3	LOC102153338_3-LOC119869961_3	intergenic_region	LOC102153338_3-LOC119869961_3		-1	n.46262930G>T
chr1	46268378	C	T	PASS	intergenic_region	MODIFIER	LOC102153338_3-LOC119869961_3	LOC102153338_3-LOC119869961_3	intergenic_region	LOC102153338_3-LOC119869961_3		-1	n.46268378C>T
chr1	46291451	G	C	PASS	intergenic_region	MODIFIER	LOC102153338_3-LOC119869961_3	LOC102153338_3-LOC119869961_3	intergenic_region	LOC102153338_3-LOC119869961_3		-1	n.46291451G>C
chr1	46292267	C	T	PASS	intergenic_region	MODIFIER	LOC102153338_3-LOC119869961_3	LOC102153338_3-LOC119869961_3	intergenic_region	LOC102153338_3-LOC119869961_3		-1	n.46292267C>T
chr1	46329930	G	T	PASS	intergenic_region	MODIFIER	LOC102153338_3-LOC119869961_3	LOC102153338_3-LOC119869961_3	intergenic_region	LOC102153338_3-LOC119869961_3		-1	n.46329930G>T
chr1	46397776	A	G	PASS	intergenic_region	MODIFIER	LOC102153338_3-LOC119869961_3	LOC102153338_3-LOC119869961_3	intergenic_region	LOC102153338_3-LOC119869961_3		-1	n.46397776A>G
chr1	46520656	CA	C	PASS	intergenic_region	MODIFIER	LOC119869961_3-LOC119870758_3	LOC119869961_3-LOC119870758_3	intergenic_region	LOC119869961_3-LOC119870758_3		-1	n.46520657delA
chr1	46756464	C	T	PASS	intergenic_region	MODIFIER	LOC119869961_3-LOC119870758_3	LOC119869961_3-LOC119870758_3	intergenic_region	LOC119869961_3-LOC119870758_3		-1	n.46756464C>T
chr1	46867607	G	A	PASS	intron_variant	MODIFIER	ARID1B_3	ARID1B_3	transcript	XM_038526412.1	protein_coding	1	c.1944+13002G>A
chr1	46867607	G	A	PASS	intron_variant	MODIFIER	ARID1B_3	ARID1B_3	transcript	XM_038526416.1	protein_coding	1	c.1944+13002G>A
chr1	46867607	G	A	PASS	intron_variant	MODIFIER	ARID1B_3	ARID1B_3	transcript	XM_038526413.1	protein_coding	1	c.1944+13002G>A
chr1	46867607	G	A	PASS	intron_variant	MODIFIER	ARID1B_3	ARID1B_3	transcript	XM_038526414.1	protein_coding	1	c.1944+13002G>A
chr1	46867607	G	A	PASS	intron_variant	MODIFIER	ARID1B_3	ARID1B_3	transcript	XM_038526415.1	protein_coding	1	c.1944+13002G>A
chr1	46867607	G	A	PASS	intron_variant	MODIFIER	ARID1B_3	ARID1B_3	transcript	XM_038526417.1	protein_coding	1	c.1944+13002G>A
chr1	46867607	G	A	PASS	intron_variant	MODIFIER	ARID1B_3	ARID1B_3	transcript	XM_038526419.1	protein_coding	1	c.1944+13002G>A
chr1	46867607	G	A	PASS	intron_variant	MODIFIER	ARID1B_3	ARID1B_3	transcript	XM_038526420.1	protein_coding	1	c.1944+13002G>A
chr1	46867607	G	A	PASS	intron_variant	MODIFIER	ARID1B_3	ARID1B_3	transcript	XM_038526418.1	protein_coding	1	c.1944+13002G>A
chr1	46867607	G	A	PASS	intron_variant	MODIFIER	ARID1B_3	ARID1B_3	transcript	XM_038526421.1	protein_coding	1	c.1944+13002G>A
chr1	46867642	G	C	PASS	intron_variant	MODIFIER	ARID1B_3	ARID1B_3	transcript	XM_038526412.1	protein_coding	1	c.1944+13037G>C
chr1	46867642	G	C	PASS	intron_variant	MODIFIER	ARID1B_3	ARID1B_3	transcript	XM_038526416.1	protein_coding	1	c.1944+13037G>C
chr1	46867642	G	C	PASS	intron_variant	MODIFIER	ARID1B_3	ARID1B_3	transcript	XM_038526413.1	protein_coding	1	c.1944+13037G>C
chr1	46867642	G	C	PASS	intron_variant	MODIFIER	ARID1B_3	ARID1B_3	transcript	XM_038526414.1	protein_coding	1	c.1944+13037G>C
chr1	46867642	G	C	PASS	intron_variant	MODIFIER	ARID1B_3	ARID1B_3	transcript	XM_038526415.1	protein_coding	1	c.1944+13037G>C
chr1	46867642	G	C	PASS	intron_variant	MODIFIER	ARID1B_3	ARID1B_3	transcript	XM_038526417.1	protein_coding	1	c.1944+13037G>C
chr1	46867642	G	C	PASS	intron_variant	MODIFIER	ARID1B_3	ARID1B_3	transcript	XM_038526419.1	protein_coding	1	c.1944+13037G>C
chr1	46867642	G	C	PASS	intron_variant	MODIFIER	ARID1B_3	ARID1B_3	transcript	XM_038526420.1	protein_coding	1	c.1944+13037G>C
chr1	46867642	G	C	PASS	intron_variant	MODIFIER	ARID1B_3	ARID1B_3	transcript	XM_038526418.1	protein_coding	1	c.1944+13037G>C
chr1	46867642	G	C	PASS	intron_variant	MODIFIER	ARID1B_3	ARID1B_3	transcript	XM_038526421.1	protein_coding	1	c.1944+13037G>C
chr1	46926690	T	C	PASS	intron_variant	MODIFIER	ARID1B_3	ARID1B_3	transcript	XM_038526412.1	protein_coding	2	c.2139+22567T>C
chr1	46926690	T	C	PASS	intron_variant	MODIFIER	ARID1B_3	ARID1B_3	transcript	XM_038526416.1	protein_coding	2	c.2139+22567T>C
chr1	46926690	T	C	PASS	intron_variant	MODIFIER	ARID1B_3	ARID1B_3	transcript	XM_038526413.1	protein_coding	2	c.2139+22567T>C
chr1	46926690	T	C	PASS	intron_variant	MODIFIER	ARID1B_3	ARID1B_3	transcript	XM_038526414.1	protein_coding	2	c.2139+22567T>C
chr1	46926690	T	C	PASS	intron_variant	MODIFIER	ARID1B_3	ARID1B_3	transcript	XM_038526415.1	protein_coding	2	c.2139+22567T>C
chr1	46926690	T	C	PASS	intron_variant	MODIFIER	ARID1B_3	ARID1B_3	transcript	XM_038526417.1	protein_coding	2	c.2139+22567T>C
chr1	46926690	T	C	PASS	intron_variant	MODIFIER	ARID1B_3	ARID1B_3	transcript	XM_038526419.1	protein_coding	2	c.2139+22567T>C
chr1	46926690	T	C	PASS	intron_variant	MODIFIER	ARID1B_3	ARID1B_3	transcript	XM_038526420.1	protein_coding	2	c.2139+22567T>C
chr1	46926690	T	C	PASS	intron_variant	MODIFIER	ARID1B_3	ARID1B_3	transcript	XM_038526418.1	protein_coding	2	c.2139+22567T>C
chr1	46926690	T	C	PASS	intron_variant	MODIFIER	ARID1B_3	ARID1B_3	transcript	XM_038526421.1	protein_coding	2	c.2139+22567T>C
chr1	46951363	G	A	PASS	intron_variant	MODIFIER	ARID1B_3	ARID1B_3	transcript	XM_038526412.1	protein_coding	2	c.2140-30035G>A
chr1	46951363	G	A	PASS	intron_variant	MODIFIER	ARID1B_3	ARID1B_3	transcript	XM_038526416.1	protein_coding	2	c.2140-30035G>A
chr1	46951363	G	A	PASS	intron_variant	MODIFIER	ARID1B_3	ARID1B_3	transcript	XM_038526413.1	protein_coding	2	c.2140-30035G>A
chr1	46951363	G	A	PASS	intron_variant	MODIFIER	ARID1B_3	ARID1B_3	transcript	XM_038526414.1	protein_coding	2	c.2140-30035G>A
chr1	46951363	G	A	PASS	intron_variant	MODIFIER	ARID1B_3	ARID1B_3	transcript	XM_038526415.1	protein_coding	2	c.2140-30035G>A
chr1	46951363	G	A	PASS	intron_variant	MODIFIER	ARID1B_3	ARID1B_3	transcript	XM_038526417.1	protein_coding	2	c.2140-30035G>A
chr1	46951363	G	A	PASS	intron_variant	MODIFIER	ARID1B_3	ARID1B_3	transcript	XM_038526419.1	protein_coding	2	c.2140-30035G>A
chr1	46951363	G	A	PASS	intron_variant	MODIFIER	ARID1B_3	ARID1B_3	transcript	XM_038526420.1	protein_coding	2	c.2140-30035G>A
chr1	46951363	G	A	PASS	intron_variant	MODIFIER	ARID1B_3	ARID1B_3	transcript	XM_038526418.1	protein_coding	2	c.2140-30035G>A
chr1	46951363	G	A	PASS	intron_variant	MODIFIER	ARID1B_3	ARID1B_3	transcript	XM_038526421.1	protein_coding	2	c.2140-30035G>A
chr1	47022075	G	A	PASS	intron_variant	MODIFIER	ARID1B_3	ARID1B_3	transcript	XM_038526412.1	protein_coding	4	c.2400+9261G>A
chr1	47022075	G	A	PASS	intron_variant	MODIFIER	ARID1B_3	ARID1B_3	transcript	XM_038526416.1	protein_coding	4	c.2400+9261G>A
chr1	47022075	G	A	PASS	intron_variant	MODIFIER	ARID1B_3	ARID1B_3	transcript	XM_038526413.1	protein_coding	4	c.2400+9261G>A
chr1	47022075	G	A	PASS	intron_variant	MODIFIER	ARID1B_3	ARID1B_3	transcript	XM_038526414.1	protein_coding	4	c.2400+9261G>A
chr1	47022075	G	A	PASS	intron_variant	MODIFIER	ARID1B_3	ARID1B_3	transcript	XM_038526415.1	protein_coding	4	c.2400+9261G>A
chr1	47022075	G	A	PASS	intron_variant	MODIFIER	ARID1B_3	ARID1B_3	transcript	XM_038526417.1	protein_coding	4	c.2400+9261G>A
chr1	47022075	G	A	PASS	intron_variant	MODIFIER	ARID1B_3	ARID1B_3	transcript	XM_038526419.1	protein_coding	4	c.2400+9261G>A
chr1	47022075	G	A	PASS	intron_variant	MODIFIER	ARID1B_3	ARID1B_3	transcript	XM_038526420.1	protein_coding	4	c.2400+9261G>A
chr1	47022075	G	A	PASS	intron_variant	MODIFIER	ARID1B_3	ARID1B_3	transcript	XM_038526418.1	protein_coding	4	c.2400+9261G>A
chr1	47022075	G	A	PASS	intron_variant	MODIFIER	ARID1B_3	ARID1B_3	transcript	XM_038526421.1	protein_coding	4	c.2400+9261G>A
chr1	47255004	A	T	PASS	intron_variant	MODIFIER	ARID1B_3	ARID1B_3	transcript	XM_038526412.1	protein_coding	13	c.3828+1399A>T
chr1	47255004	A	T	PASS	intron_variant	MODIFIER	ARID1B_3	ARID1B_3	transcript	XM_038526416.1	protein_coding	12	c.3699+1399A>T
chr1	47255004	A	T	PASS	intron_variant	MODIFIER	ARID1B_3	ARID1B_3	transcript	XM_038526413.1	protein_coding	13	c.3828+1399A>T
chr1	47255004	A	T	PASS	intron_variant	MODIFIER	ARID1B_3	ARID1B_3	transcript	XM_038526414.1	protein_coding	13	c.3810+1399A>T
chr1	47255004	A	T	PASS	intron_variant	MODIFIER	ARID1B_3	ARID1B_3	transcript	XM_038526415.1	protein_coding	12	c.3786+1399A>T
chr1	47255004	A	T	PASS	intron_variant	MODIFIER	ARID1B_3	ARID1B_3	transcript	XM_038526417.1	protein_coding	12	c.3669+2289A>T
chr1	47255004	A	T	PASS	intron_variant	MODIFIER	ARID1B_3	ARID1B_3	transcript	XM_038526419.1	protein_coding	12	c.3651+2289A>T
chr1	47255004	A	T	PASS	intron_variant	MODIFIER	ARID1B_3	ARID1B_3	transcript	XM_038526420.1	protein_coding	12	c.3648+1399A>T
chr1	47255004	A	T	PASS	intron_variant	MODIFIER	ARID1B_3	ARID1B_3	transcript	XM_038526418.1	protein_coding	11	c.3657+1399A>T
chr1	47255004	A	T	PASS	intron_variant	MODIFIER	ARID1B_3	ARID1B_3	transcript	XM_038526421.1	protein_coding	10	c.3498+2289A>T
chr1	47409792	C	G	PASS	intergenic_region	MODIFIER	TMEM242_3-LOC119870662_3	TMEM242_3-LOC119870662_3	intergenic_region	TMEM242_3-LOC119870662_3		-1	n.47409792C>G
chr1	47456355	C	T	PASS	intron_variant	MODIFIER	ZDHHC14_3	ZDHHC14_3	transcript	XM_038526424.1	protein_coding	1	c.245+25007C>T
chr1	47456355	C	T	PASS	intron_variant	MODIFIER	ZDHHC14_3	ZDHHC14_3	transcript	XM_038526426.1	protein_coding	1	c.245+25007C>T
chr1	47456355	C	T	PASS	intron_variant	MODIFIER	ZDHHC14_3	ZDHHC14_3	transcript	XM_038526425.1	protein_coding	1	c.245+25007C>T
chr1	47456355	C	T	PASS	intron_variant	MODIFIER	ZDHHC14_3	ZDHHC14_3	transcript	XM_038526427.1	protein_coding	1	c.245+25007C>T
chr1	47954230	C	T	PASS	downstream_gene_variant	MODIFIER	SNX9_3	SNX9_3	transcript	XM_038526429.1	protein_coding	-1	c.*3778C>T
chr1	47954230	C	T	PASS	downstream_gene_variant	MODIFIER	SNX9_3	SNX9_3	transcript	XM_038526430.1	protein_coding	-1	c.*3778C>T
chr1	47954230	C	T	PASS	intergenic_region	MODIFIER	SNX9_3-LOC111090679_3	SNX9_3-LOC111090679_3	intergenic_region	SNX9_3-LOC111090679_3		-1	n.47954230C>T
chr1	48407917	A	T	PASS	intron_variant	MODIFIER	TULP4_3	TULP4_3	transcript	XM_038526439.1	protein_coding	5	c.725-1118A>T
chr1	48407917	A	T	PASS	intron_variant	MODIFIER	TULP4_3	TULP4_3	transcript	XM_038526443.1	protein_coding	5	c.725-1118A>T
chr1	48407917	A	T	PASS	intron_variant	MODIFIER	TULP4_3	TULP4_3	transcript	XM_038526441.1	protein_coding	6	c.725-1118A>T
chr1	48407917	A	T	PASS	intron_variant	MODIFIER	TULP4_3	TULP4_3	transcript	XM_038526440.1	protein_coding	5	c.725-1118A>T
chr1	48407917	A	T	PASS	intron_variant	MODIFIER	TULP4_3	TULP4_3	transcript	XM_038526442.1	protein_coding	5	c.725-1118A>T
chr1	48602198	A	G	PASS	intron_variant	MODIFIER	SYTL3_3	SYTL3_3	transcript	XM_038526449.1	protein_coding	7	c.394+5921A>G
chr1	48602198	A	G	PASS	intron_variant	MODIFIER	SYTL3_3	SYTL3_3	transcript	XM_038526454.1	protein_coding	7	c.394+5921A>G
chr1	48602198	A	G	PASS	intron_variant	MODIFIER	SYTL3_3	SYTL3_3	transcript	XM_038526450.1	protein_coding	7	c.394+5921A>G
chr1	48602198	A	G	PASS	intron_variant	MODIFIER	SYTL3_3	SYTL3_3	transcript	XM_038526452.1	protein_coding	6	c.394+5921A>G
chr1	48602198	A	G	PASS	intron_variant	MODIFIER	SYTL3_3	SYTL3_3	transcript	XM_038526453.1	protein_coding	6	c.394+5921A>G
chr1	48602198	A	G	PASS	intron_variant	MODIFIER	SYTL3_3	SYTL3_3	transcript	XM_038526455.1	protein_coding	7	c.394+5921A>G
chr1	48602198	A	G	PASS	intron_variant	MODIFIER	SYTL3_3	SYTL3_3	transcript	XM_038526451.1	protein_coding	5	c.394+5921A>G
chr1	48609970	A	T	PASS	intron_variant	MODIFIER	SYTL3_3	SYTL3_3	transcript	XM_038526449.1	protein_coding	7	c.395-5727A>T
chr1	48609970	A	T	PASS	intron_variant	MODIFIER	SYTL3_3	SYTL3_3	transcript	XM_038526454.1	protein_coding	7	c.395-5727A>T
chr1	48609970	A	T	PASS	intron_variant	MODIFIER	SYTL3_3	SYTL3_3	transcript	XM_038526450.1	protein_coding	7	c.395-5727A>T
chr1	48609970	A	T	PASS	intron_variant	MODIFIER	SYTL3_3	SYTL3_3	transcript	XM_038526452.1	protein_coding	6	c.395-5727A>T
chr1	48609970	A	T	PASS	intron_variant	MODIFIER	SYTL3_3	SYTL3_3	transcript	XM_038526453.1	protein_coding	6	c.395-5727A>T
chr1	48609970	A	T	PASS	intron_variant	MODIFIER	SYTL3_3	SYTL3_3	transcript	XM_038526455.1	protein_coding	7	c.395-5727A>T
chr1	48609970	A	T	PASS	intron_variant	MODIFIER	SYTL3_3	SYTL3_3	transcript	XM_038526451.1	protein_coding	5	c.395-5727A>T
chr1	48697846	A	G	PASS	intron_variant	MODIFIER	EZR_3	EZR_3	transcript	NM_001286989.1_3	protein_coding	1	c.12+5269T>C
chr1	48740169	C	T	PASS	downstream_gene_variant	MODIFIER	LOC111090681_3	LOC111090681_3	transcript	XR_005353750.1	pseudogene	-1	n.*1938C>T
chr1	48740169	C	T	PASS	intron_variant	MODIFIER	LOC111090681_3	LOC111090681_3	transcript	XR_005353749.1	pseudogene	2	n.390+3083C>T
chr1	48777030	T	C	PASS	intergenic_region	MODIFIER	LOC111095873_3-LOC119875942	LOC111095873_3-LOC119875942	intergenic_region	LOC111095873_3-LOC119875942		-1	n.48777030T>C
chr1	48834318	A	G	PASS	intron_variant	MODIFIER	RSPH3_3	RSPH3_3	transcript	XM_038526458.1	protein_coding	2	c.807+591T>C
chr1	48906371	C	T	PASS	intergenic_region	MODIFIER	LOC111095876_3-LOC102155647_3	LOC111095876_3-LOC102155647_3	intergenic_region	LOC111095876_3-LOC102155647_3		-1	n.48906371C>T
chr1	48927256	C	T	PASS	intergenic_region	MODIFIER	LOC111095876_3-LOC102155647_3	LOC111095876_3-LOC102155647_3	intergenic_region	LOC111095876_3-LOC102155647_3		-1	n.48927256C>T
chr1	49029459	G	A	PASS	intron_variant	MODIFIER	FNDC1_3	FNDC1_3	transcript	XM_038526470.1	protein_coding	4	c.460+7319G>A
chr1	49050120	T	A	PASS	intron_variant	MODIFIER	FNDC1_3	FNDC1_3	transcript	XM_038526470.1	protein_coding	9	c.1181-735T>A
chr1	49087006	G	C	PASS	intron_variant	MODIFIER	FNDC1_3	FNDC1_3	transcript	XM_038526470.1	protein_coding	19	c.5324-868G>C
chr1	49208719	T	A	PASS	intergenic_region	MODIFIER	LOC119875943-LOC119870765_3	LOC119875943-LOC119870765_3	intergenic_region	LOC119875943-LOC119870765_3		-1	n.49208719T>A
chr1	49499816	C	A	PASS	intron_variant	MODIFIER	WTAP_3	WTAP_3	transcript	XM_038526472.1	protein_coding	5	c.274-681C>A
chr1	49499816	C	A	PASS	intron_variant	MODIFIER	WTAP_3	WTAP_3	transcript	XM_038526476.1	protein_coding	5	c.274-681C>A
chr1	49499816	C	A	PASS	intron_variant	MODIFIER	WTAP_3	WTAP_3	transcript	XM_038526478.1	protein_coding	5	c.274-681C>A
chr1	49499816	C	A	PASS	intron_variant	MODIFIER	WTAP_3	WTAP_3	transcript	XM_038526477.1	protein_coding	5	c.274-681C>A
chr1	49499816	C	A	PASS	intron_variant	MODIFIER	WTAP_3	WTAP_3	transcript	XM_038526475.1	protein_coding	5	c.274-681C>A
chr1	49499816	C	A	PASS	intron_variant	MODIFIER	WTAP_3	WTAP_3	transcript	XM_038526473.1	protein_coding	5	c.274-681C>A
chr1	49499816	C	A	PASS	intron_variant	MODIFIER	WTAP_3	WTAP_3	transcript	XM_038526474.1	protein_coding	5	c.274-681C>A
chr1	49655420	G	A	PASS	intron_variant	MODIFIER	MAS1_3	MAS1_3	transcript	NM_001284493.1_3	protein_coding	1	c.-36-1784G>A
chr1	49658935	C	T	PASS	downstream_gene_variant	MODIFIER	MAS1_3	MAS1_3	transcript	NM_001284493.1_3	protein_coding	-1	c.*717C>T
chr1	49658935	C	T	PASS	intergenic_region	MODIFIER	MAS1_3-LOC111095907_3	MAS1_3-LOC111095907_3	intergenic_region	MAS1_3-LOC111095907_3		-1	n.49658935C>T
chr1	49760203	C	T	PASS	intron_variant	MODIFIER	IGF2R_3	IGF2R_3	transcript	NM_001122602.1_3	protein_coding	10	c.1327+550C>T
chr1	49835924	G	A	PASS	intron_variant	MODIFIER	SLC22A1_3	SLC22A1_3	transcript	XM_038526495.1	protein_coding	7	c.1062-1053G>A
chr1	50203977	A	G	PASS	intron_variant	MODIFIER	MAP3K4_3	MAP3K4_3	transcript	XM_038526498.1	protein_coding	3	c.1710+5863A>G
chr1	50203977	A	G	PASS	intron_variant	MODIFIER	MAP3K4_3	MAP3K4_3	transcript	XM_038526504.1	protein_coding	3	c.1710+5863A>G
chr1	50203977	A	G	PASS	intron_variant	MODIFIER	MAP3K4_3	MAP3K4_3	transcript	XM_038526499.1	protein_coding	3	c.1710+5863A>G
chr1	50203977	A	G	PASS	intron_variant	MODIFIER	MAP3K4_3	MAP3K4_3	transcript	XM_038526501.1	protein_coding	3	c.1710+5863A>G
chr1	50203977	A	G	PASS	intron_variant	MODIFIER	MAP3K4_3	MAP3K4_3	transcript	XM_038526502.1	protein_coding	3	c.1710+5863A>G
chr1	50203977	A	G	PASS	intron_variant	MODIFIER	MAP3K4_3	MAP3K4_3	transcript	XM_038526500.1	protein_coding	3	c.1569+5863A>G
chr1	50203977	A	G	PASS	intron_variant	MODIFIER	MAP3K4_3	MAP3K4_3	transcript	XM_038526503.1	protein_coding	3	c.1434+5863A>G
chr1	50628148	A	G	PASS	intron_variant	MODIFIER	PRKN_3	PRKN_3	transcript	XM_038526511.1	protein_coding	9	c.1080+1763T>C
chr1	50666555	T	C	PASS	intron_variant	MODIFIER	PRKN_3	PRKN_3	transcript	XM_038526511.1	protein_coding	7	c.869-19996A>G
chr1	52644287	G	A	PASS	intergenic_region	MODIFIER	QKI_3-LOC119870664_3	QKI_3-LOC119870664_3	intergenic_region	QKI_3-LOC119870664_3		-1	n.52644287G>A
chr1	53834565	A	G	VQSRTrancheSNP99.90to100.00	intergenic_region	MODIFIER	LOC100684782_3-LOC119870666_3	LOC100684782_3-LOC119870666_3	intergenic_region	LOC100684782_3-LOC119870666_3		-1	n.53834565A>G
chr1	55080168	C	T	PASS	intron_variant	MODIFIER	RPS6KA2_3	RPS6KA2_3	transcript	XM_038526526.1	protein_coding	3	c.175-21854G>A
chr1	55080168	C	T	PASS	intron_variant	MODIFIER	RPS6KA2_3	RPS6KA2_3	transcript	XM_038526527.1	protein_coding	1	c.100-21854G>A
chr1	55080168	C	T	PASS	intron_variant	MODIFIER	RPS6KA2_3	RPS6KA2_3	transcript	XM_038526530.1	protein_coding	1	c.52-21854G>A
chr1	55080168	C	T	PASS	intron_variant	MODIFIER	RPS6KA2_3	RPS6KA2_3	transcript	XM_038526528.1	protein_coding	2	c.94-21854G>A
chr1	56816191	C	G	PASS	intergenic_region	MODIFIER	LOC119870669_3-THBS2_3	LOC119870669_3-THBS2_3	intergenic_region	LOC119870669_3-THBS2_3		-1	n.56816191C>G
chr1	56985688	GAGGAGTAGAGAGGGAGGAAGAGGTGGTCAGAGAGAGGAGGAGGGGGCAGAGGGAAGAGGTAGACAGAGGGAGGAGGAGTAAGGAGGGAGGAGGAGGTGTCAGAGGGAGGAGGAGGACAGAGGGAGGAGGAGGAGATCAGAGGGAGAAGGAGGTGATCAGAGGGAGGAGGAGGAGAGAGGGAGGAGGAGGGGGCAGAGGGAGGAGATAGAGGGAAA	G	PASS	upstream_gene_variant	MODIFIER	THBS2_3	THBS2_3	transcript	NM_001197156.3_3	protein_coding	-1	c.-2413_-2199del
chr1	56985688	GAGGAGTAGAGAGGGAGGAAGAGGTGGTCAGAGAGAGGAGGAGGGGGCAGAGGGAAGAGGTAGACAGAGGGAGGAGGAGTAAGGAGGGAGGAGGAGGTGTCAGAGGGAGGAGGAGGACAGAGGGAGGAGGAGGAGATCAGAGGGAGAAGGAGGTGATCAGAGGGAGGAGGAGGAGAGAGGGAGGAGGAGGGGGCAGAGGGAGGAGATAGAGGGAAA	G	PASS	intergenic_region	MODIFIER	THBS2_3-LOC102153803_3	THBS2_3-LOC102153803_3	intergenic_region	THBS2_3-LOC102153803_3		-1	n.56985689_56985903del
chr1	58351997	A	G	PASS	intron_variant	MODIFIER	DCBLD1_3	DCBLD1_3	transcript	XM_038526639.1	protein_coding	14	c.1571-4496A>G
chr1	58351997	A	G	PASS	intron_variant	MODIFIER	GOPC_3	GOPC_3	transcript	XM_038526641.1	protein_coding	8	c.1261+54T>C
chr1	58351997	A	G	PASS	intron_variant	MODIFIER	GOPC_3	GOPC_3	transcript	XR_005353818.1	pseudogene	8	n.1276+54T>C
chr1	58351997	A	G	PASS	intron_variant	MODIFIER	GOPC_3	GOPC_3	transcript	XM_038526642.1	protein_coding	7	c.1237+54T>C
chr1	59107355	A	T	PASS	intron_variant	MODIFIER	CEP85L_3	CEP85L_3	transcript	XM_038526648.1	protein_coding	4	c.1146-1424T>A
chr1	59107355	A	T	PASS	intron_variant	MODIFIER	CEP85L_3	CEP85L_3	transcript	XM_038526649.1	protein_coding	4	c.837-1424T>A
chr1	60421578	T	G	PASS	intergenic_region	MODIFIER	LOC119870672_3-LOC111096174_3	LOC119870672_3-LOC111096174_3	intergenic_region	LOC119870672_3-LOC111096174_3		-1	n.60421578T>G
chr1	62113839	C	T	VQSRTrancheSNP99.90to100.00	intergenic_region	MODIFIER	LOC106558802_3-HSF2_3	LOC106558802_3-HSF2_3	intergenic_region	LOC106558802_3-HSF2_3		-1	n.62113839C>T
chr1	62509463	G	T	PASS	intergenic_region	MODIFIER	LOC119870786_2-PKIB_3	LOC119870786_2-PKIB_3	intergenic_region	LOC119870786_2-PKIB_3		-1	n.62509463G>T
chr1	64842909	T	TCTTTCTTTCTTTCTTTC	PASS	downstream_gene_variant	MODIFIER	LOC111096211_3	LOC111096211_3	transcript	XM_038526722.1	protein_coding	-1	c.*1384_*1385insCTTTCTTTCTTTCTTTC
chr1	64842909	T	TCTTTCTTTCTTTCTTTC	PASS	intron_variant	MODIFIER	LOC111096211_3	LOC111096211_3	transcript	XM_038526720.1	protein_coding	5	c.356+7018_356+7019insCTTTCTTTCTTTCTTTC
chr1	64842909	T	TCTTTCTTTCTTTCTTTC	PASS	intron_variant	MODIFIER	LOC111096211_3	LOC111096211_3	transcript	XM_038526721.1	protein_coding	5	c.353+7018_353+7019insCTTTCTTTCTTTCTTTC
chr1	64842909	T	TCTTTCTTTCTTTCTTTC	PASS	intron_variant	MODIFIER	LOC111096211_3	LOC111096211_3	transcript	XR_005353878.1	pseudogene	5	n.444+7018_444+7019insCTTTCTTTCTTTCTTTC
chr1	66854684	T	TTTTTTTTTTTTTATTTATTTATTTTTTTATTTATTTATGATAGTCACAGAGAGAGAG	PASS	intergenic_region	MODIFIER	LOC111096260_3-LOC612694_3	LOC111096260_3-LOC612694_3	intergenic_region	LOC111096260_3-LOC612694_3		-1	n.66854684_66854685insTTTTTTTTTTTTATTTATTTATTTTTTTATTTATTTATGATAGTCACAGAGAGAGAG
chr1	67202351	C	A	PASS	intron_variant	MODIFIER	PTPRK_3	PTPRK_3	transcript	XM_038526752.1	protein_coding	14	c.2327+43G>T
chr1	67202351	C	A	PASS	intron_variant	MODIFIER	PTPRK_3	PTPRK_3	transcript	XM_038526754.1	protein_coding	14	c.2327+43G>T
chr1	67202351	C	A	PASS	intron_variant	MODIFIER	PTPRK_3	PTPRK_3	transcript	XM_038526755.1	protein_coding	14	c.2327+43G>T
chr1	67202351	C	A	PASS	intron_variant	MODIFIER	PTPRK_3	PTPRK_3	transcript	XM_038526756.1	protein_coding	14	c.2327+43G>T
chr1	67202351	C	A	PASS	intron_variant	MODIFIER	PTPRK_3	PTPRK_3	transcript	XM_038526753.1	protein_coding	14	c.2324+43G>T
chr1	67202351	C	A	PASS	intron_variant	MODIFIER	PTPRK_3	PTPRK_3	transcript	XM_038526757.1	protein_coding	14	c.2327+43G>T
chr1	67202373	C	A	PASS	intron_variant	MODIFIER	PTPRK_3	PTPRK_3	transcript	XM_038526752.1	protein_coding	14	c.2327+21G>T
chr1	67202373	C	A	PASS	intron_variant	MODIFIER	PTPRK_3	PTPRK_3	transcript	XM_038526754.1	protein_coding	14	c.2327+21G>T
chr1	67202373	C	A	PASS	intron_variant	MODIFIER	PTPRK_3	PTPRK_3	transcript	XM_038526755.1	protein_coding	14	c.2327+21G>T
chr1	67202373	C	A	PASS	intron_variant	MODIFIER	PTPRK_3	PTPRK_3	transcript	XM_038526756.1	protein_coding	14	c.2327+21G>T
chr1	67202373	C	A	PASS	intron_variant	MODIFIER	PTPRK_3	PTPRK_3	transcript	XM_038526753.1	protein_coding	14	c.2324+21G>T
chr1	67202373	C	A	PASS	intron_variant	MODIFIER	PTPRK_3	PTPRK_3	transcript	XM_038526757.1	protein_coding	14	c.2327+21G>T
chr1	67202375	G	A	PASS	intron_variant	MODIFIER	PTPRK_3	PTPRK_3	transcript	XM_038526752.1	protein_coding	14	c.2327+19C>T
chr1	67202375	G	A	PASS	intron_variant	MODIFIER	PTPRK_3	PTPRK_3	transcript	XM_038526754.1	protein_coding	14	c.2327+19C>T
chr1	67202375	G	A	PASS	intron_variant	MODIFIER	PTPRK_3	PTPRK_3	transcript	XM_038526755.1	protein_coding	14	c.2327+19C>T
chr1	67202375	G	A	PASS	intron_variant	MODIFIER	PTPRK_3	PTPRK_3	transcript	XM_038526756.1	protein_coding	14	c.2327+19C>T
chr1	67202375	G	A	PASS	intron_variant	MODIFIER	PTPRK_3	PTPRK_3	transcript	XM_038526753.1	protein_coding	14	c.2324+19C>T
chr1	67202375	G	A	PASS	intron_variant	MODIFIER	PTPRK_3	PTPRK_3	transcript	XM_038526757.1	protein_coding	14	c.2327+19C>T
chr1	67603094	A	C	PASS	intron_variant	MODIFIER	PTPRK_3	PTPRK_3	transcript	XM_038526752.1	protein_coding	1	c.95-22487T>G
chr1	67603094	A	C	PASS	intron_variant	MODIFIER	PTPRK_3	PTPRK_3	transcript	XM_038526754.1	protein_coding	1	c.95-22487T>G
chr1	67603094	A	C	PASS	intron_variant	MODIFIER	PTPRK_3	PTPRK_3	transcript	XM_038526755.1	protein_coding	1	c.95-22487T>G
chr1	67603094	A	C	PASS	intron_variant	MODIFIER	PTPRK_3	PTPRK_3	transcript	XM_038526756.1	protein_coding	1	c.95-22487T>G
chr1	67603094	A	C	PASS	intron_variant	MODIFIER	PTPRK_3	PTPRK_3	transcript	XM_038526753.1	protein_coding	1	c.95-22487T>G
chr1	67603094	A	C	PASS	intron_variant	MODIFIER	PTPRK_3	PTPRK_3	transcript	XM_038526757.1	protein_coding	1	c.95-22487T>G
chr1	68429849	A	C	PASS	intron_variant	MODIFIER	LAMA2_3	LAMA2_3	transcript	XM_038526758.1	protein_coding	19	c.2740+381A>C
chr1	68429849	A	C	PASS	intron_variant	MODIFIER	LAMA2_3	LAMA2_3	transcript	XM_038526759.1	protein_coding	19	c.2740+381A>C
chr1	70132685	C	A	PASS	upstream_gene_variant	MODIFIER	LOC119875970	LOC119875970	transcript	XR_005353934.1	pseudogene	-1	n.-2731G>T
chr1	70132685	C	A	PASS	intron_variant	MODIFIER	LOC119875970	LOC119875970	transcript	XR_005353932.1	pseudogene	1	n.331+5913G>T
chr1	70236959	A	C	PASS	intergenic_region	MODIFIER	LOC119875970-LOC491382_3	LOC119875970-LOC491382_3	intergenic_region	LOC119875970-LOC491382_3		-1	n.70236959A>C
chr1	71507135	A	AT	PASS	upstream_gene_variant	MODIFIER	ERCC6L2_3	ERCC6L2_3	transcript	XM_038526848.1	protein_coding	-1	c.-2323_-2322insA
chr1	71507135	A	AT	PASS	upstream_gene_variant	MODIFIER	ERCC6L2_3	ERCC6L2_3	transcript	XM_038526849.1	protein_coding	-1	c.-2323_-2322insA
chr1	71507135	A	AT	PASS	upstream_gene_variant	MODIFIER	ERCC6L2_3	ERCC6L2_3	transcript	XR_005353948.1	pseudogene	-1	n.-1953_-1952insA
chr1	71507135	A	AT	PASS	upstream_gene_variant	MODIFIER	ERCC6L2_3	ERCC6L2_3	transcript	XR_005353949.1	pseudogene	-1	n.-1953_-1952insA
chr1	71507135	A	AT	PASS	upstream_gene_variant	MODIFIER	ERCC6L2_3	ERCC6L2_3	transcript	XR_005353950.1	pseudogene	-1	n.-1953_-1952insA
chr1	71507135	A	AT	PASS	intron_variant	MODIFIER	LOC111096340_3	LOC111096340_3	transcript	XM_038526851.1	protein_coding	4	c.*553+481_*553+482insT
chr1	71507135	A	AT	PASS	intron_variant	MODIFIER	LOC111096340_3	LOC111096340_3	transcript	XM_038526853.1	protein_coding	4	c.*553+481_*553+482insT
chr1	71507135	A	AT	PASS	intron_variant	MODIFIER	LOC111096340_3	LOC111096340_3	transcript	XM_038526852.1	protein_coding	4	c.*553+481_*553+482insT
chr1	71507135	A	AT	PASS	intron_variant	MODIFIER	LOC111096340_3	LOC111096340_3	transcript	XM_038526854.1	protein_coding	4	c.*553+481_*553+482insT
chr1	71507135	A	AT	PASS	intron_variant	MODIFIER	LOC111096340_3	LOC111096340_3	transcript	XM_038526855.1	protein_coding	4	c.*553+481_*553+482insT
chr1	71507135	A	AT	PASS	intron_variant	MODIFIER	LOC111096340_3	LOC111096340_3	transcript	XR_005353952.1	pseudogene	4	n.540+481_540+482insT
chr1	71507135	A	AT	PASS	intron_variant	MODIFIER	LOC111096340_3	LOC111096340_3	transcript	XR_005353953.1	pseudogene	4	n.540+481_540+482insT
chr1	71507135	A	AT	PASS	intron_variant	MODIFIER	LOC111096340_3	LOC111096340_3	transcript	XR_005353954.1	pseudogene	4	n.540+481_540+482insT
chr1	71507135	A	AT	PASS	intron_variant	MODIFIER	LOC111096340_3	LOC111096340_3	transcript	XR_005353955.1	pseudogene	4	n.540+481_540+482insT
chr1	71507135	A	AT	PASS	intron_variant	MODIFIER	LOC111096340_3	LOC111096340_3	transcript	XR_005353956.1	pseudogene	4	n.540+481_540+482insT
chr1	71507135	A	AT	PASS	intron_variant	MODIFIER	LOC111096340_3	LOC111096340_3	transcript	XR_005353957.1	pseudogene	4	n.540+481_540+482insT
chr1	71507135	A	AT	PASS	intron_variant	MODIFIER	LOC111096340_3	LOC111096340_3	transcript	XR_005353958.1	pseudogene	4	n.540+481_540+482insT
chr1	71507135	A	AT	PASS	intron_variant	MODIFIER	LOC111096340_3	LOC111096340_3	transcript	XR_005353959.1	pseudogene	4	n.543+481_543+482insT
chr1	71507135	A	AT	PASS	intron_variant	MODIFIER	LOC111096340_3	LOC111096340_3	transcript	XR_005353960.1	pseudogene	4	n.540+481_540+482insT
chr1	71507135	A	AT	PASS	intron_variant	MODIFIER	LOC111096340_3	LOC111096340_3	transcript	XR_005353961.1	pseudogene	4	n.540+481_540+482insT
chr1	71507135	A	AT	PASS	intron_variant	MODIFIER	LOC111096340_3	LOC111096340_3	transcript	XR_005353962.1	pseudogene	4	n.540+481_540+482insT
chr1	71507135	A	AT	PASS	intron_variant	MODIFIER	LOC111096340_3	LOC111096340_3	transcript	XR_005353963.1	pseudogene	4	n.540+481_540+482insT
chr1	71507135	A	AT	PASS	intron_variant	MODIFIER	LOC111096340_3	LOC111096340_3	transcript	XR_005353964.1	pseudogene	4	n.540+481_540+482insT
chr1	71507135	A	AT	PASS	intron_variant	MODIFIER	LOC111096340_3	LOC111096340_3	transcript	XR_005353965.1	pseudogene	4	n.540+481_540+482insT
chr1	71507135	A	AT	PASS	intron_variant	MODIFIER	LOC111096340_3	LOC111096340_3	transcript	XR_005353966.1	pseudogene	4	n.540+481_540+482insT
chr1	71507135	A	AT	PASS	intron_variant	MODIFIER	LOC111096340_3	LOC111096340_3	transcript	XR_005353967.1	pseudogene	4	n.540+481_540+482insT
chr1	71507135	A	AT	PASS	intron_variant	MODIFIER	LOC111096340_3	LOC111096340_3	transcript	XR_005353968.1	pseudogene	3	n.520+481_520+482insT
chr1	71507135	A	AT	PASS	intron_variant	MODIFIER	LOC111096340_3	LOC111096340_3	transcript	XR_005353969.1	pseudogene	4	n.540+481_540+482insT
chr1	71507135	A	AT	PASS	intron_variant	MODIFIER	LOC111096340_3	LOC111096340_3	transcript	XR_005353970.1	pseudogene	4	n.540+481_540+482insT
chr1	71507135	A	AT	PASS	intron_variant	MODIFIER	LOC111096340_3	LOC111096340_3	transcript	XR_005353971.1	pseudogene	3	n.523+481_523+482insT
chr1	71646639	G	A	PASS	intergenic_region	MODIFIER	LOC119869858_3-LOC111090717_3	LOC119869858_3-LOC111090717_3	intergenic_region	LOC119869858_3-LOC111090717_3		-1	n.71646639G>A
chr1	71723732	A	T	PASS	intron_variant	MODIFIER	LOC111090717_3	LOC111090717_3	transcript	XR_005353138.1	pseudogene	2	n.537-2640T>A
chr1	71723732	A	T	PASS	intron_variant	MODIFIER	LOC111090717_3	LOC111090717_3	transcript	XR_005353136.1	pseudogene	2	n.537-2640T>A
chr1	71723732	A	T	PASS	intron_variant	MODIFIER	LOC111090717_3	LOC111090717_3	transcript	XR_005353137.1	pseudogene	2	n.537-2640T>A
chr1	71723732	A	T	PASS	intron_variant	MODIFIER	LOC111090717_3	LOC111090717_3	transcript	XR_005353141.1	pseudogene	2	n.537-2640T>A
chr1	71723732	A	T	PASS	non_coding_transcript_exon_variant	MODIFIER	LOC111090717_3	LOC111090717_3	transcript	XR_005353139.1	pseudogene	1	n.113T>A
chr1	71723732	A	T	PASS	non_coding_transcript_exon_variant	MODIFIER	LOC111090717_3	LOC111090717_3	transcript	XR_005353140.1	pseudogene	1	n.113T>A
chr1	72262527	G	C	PASS	upstream_gene_variant	MODIFIER	LOC111096364_3	LOC111096364_3	transcript	XR_005354007.1	pseudogene	-1	n.-3812C>G
chr1	72262527	G	C	PASS	downstream_gene_variant	MODIFIER	LOC119870813_3	LOC119870813_3	transcript	XR_005354011.1	pseudogene	-1	n.*4111G>C
chr1	72262527	G	C	PASS	downstream_gene_variant	MODIFIER	C1H9orf3_3	C1H9orf3_3	transcript	XM_038526866.1	protein_coding	-1	c.*476C>G
chr1	72262527	G	C	PASS	downstream_gene_variant	MODIFIER	MIR24-1_3	MIR24-1_3	transcript	NR_049241.1_3	pseudogene	-1	n.*1198C>G
chr1	72262527	G	C	PASS	downstream_gene_variant	MODIFIER	MIR27B_3	MIR27B_3	transcript	NR_049240.1_3	pseudogene	-1	n.*1707C>G
chr1	72262527	G	C	PASS	downstream_gene_variant	MODIFIER	MIR23B_3	MIR23B_3	transcript	NR_049239.1_3	pseudogene	-1	n.*1943C>G
chr1	72262527	G	C	PASS	downstream_gene_variant	MODIFIER	C1H9orf3_3	C1H9orf3_3	transcript	XM_038526890.1	protein_coding	-1	c.*476C>G
chr1	72262527	G	C	PASS	downstream_gene_variant	MODIFIER	C1H9orf3_3	C1H9orf3_3	transcript	XM_038526891.1	protein_coding	-1	c.*476C>G
chr1	72262527	G	C	PASS	downstream_gene_variant	MODIFIER	C1H9orf3_3	C1H9orf3_3	transcript	XM_038526867.1	protein_coding	-1	c.*476C>G
chr1	72262527	G	C	PASS	downstream_gene_variant	MODIFIER	C1H9orf3_3	C1H9orf3_3	transcript	XM_038526868.1	protein_coding	-1	c.*476C>G
chr1	72262527	G	C	PASS	downstream_gene_variant	MODIFIER	C1H9orf3_3	C1H9orf3_3	transcript	XM_038526869.1	protein_coding	-1	c.*476C>G
chr1	72262527	G	C	PASS	downstream_gene_variant	MODIFIER	C1H9orf3_3	C1H9orf3_3	transcript	XM_038526870.1	protein_coding	-1	c.*816C>G
chr1	72262527	G	C	PASS	downstream_gene_variant	MODIFIER	C1H9orf3_3	C1H9orf3_3	transcript	XM_038526871.1	protein_coding	-1	c.*476C>G
chr1	72262527	G	C	PASS	downstream_gene_variant	MODIFIER	C1H9orf3_3	C1H9orf3_3	transcript	XM_038526872.1	protein_coding	-1	c.*476C>G
chr1	72262527	G	C	PASS	downstream_gene_variant	MODIFIER	C1H9orf3_3	C1H9orf3_3	transcript	XM_038526876.1	protein_coding	-1	c.*816C>G
chr1	72262527	G	C	PASS	downstream_gene_variant	MODIFIER	C1H9orf3_3	C1H9orf3_3	transcript	XM_038526878.1	protein_coding	-1	c.*476C>G
chr1	72262527	G	C	PASS	downstream_gene_variant	MODIFIER	C1H9orf3_3	C1H9orf3_3	transcript	XM_038526879.1	protein_coding	-1	c.*816C>G
chr1	72262527	G	C	PASS	downstream_gene_variant	MODIFIER	C1H9orf3_3	C1H9orf3_3	transcript	XM_038526882.1	protein_coding	-1	c.*476C>G
chr1	72262527	G	C	PASS	downstream_gene_variant	MODIFIER	C1H9orf3_3	C1H9orf3_3	transcript	XM_038526889.1	protein_coding	-1	c.*816C>G
chr1	72262527	G	C	PASS	downstream_gene_variant	MODIFIER	C1H9orf3_3	C1H9orf3_3	transcript	XR_005353979.1	pseudogene	-1	n.*280C>G
chr1	72262527	G	C	PASS	downstream_gene_variant	MODIFIER	C1H9orf3_3	C1H9orf3_3	transcript	XR_005353980.1	pseudogene	-1	n.*280C>G
chr1	72262527	G	C	PASS	downstream_gene_variant	MODIFIER	C1H9orf3_3	C1H9orf3_3	transcript	XR_005353984.1	pseudogene	-1	n.*479C>G
chr1	72262527	G	C	PASS	downstream_gene_variant	MODIFIER	C1H9orf3_3	C1H9orf3_3	transcript	XR_005354004.1	pseudogene	-1	n.*658C>G
chr1	72262527	G	C	PASS	downstream_gene_variant	MODIFIER	C1H9orf3_3	C1H9orf3_3	transcript	XR_005353986.1	pseudogene	-1	n.*675C>G
chr1	72262527	G	C	PASS	downstream_gene_variant	MODIFIER	MIR24-1_3	MIR24-1_3	transcript	unassigned_transcript_9	miRNA	-1	n.*1198C>G
chr1	72262527	G	C	PASS	downstream_gene_variant	MODIFIER	MIR27B_3	MIR27B_3	transcript	unassigned_transcript_10	miRNA	-1	n.*1707C>G
chr1	72262527	G	C	PASS	downstream_gene_variant	MODIFIER	MIR23B_3	MIR23B_3	transcript	unassigned_transcript_11	miRNA	-1	n.*1943C>G
chr1	72262527	G	C	PASS	downstream_gene_variant	MODIFIER	C1H9orf3_3	C1H9orf3_3	transcript	XR_005353988.1	pseudogene	-1	n.*3472C>G
chr1	72262527	G	C	PASS	downstream_gene_variant	MODIFIER	C1H9orf3_3	C1H9orf3_3	transcript	XR_005353989.1	pseudogene	-1	n.*3472C>G
chr1	72262527	G	C	PASS	downstream_gene_variant	MODIFIER	C1H9orf3_3	C1H9orf3_3	transcript	XR_005353981.1	pseudogene	-1	n.*3561C>G
chr1	72262527	G	C	PASS	downstream_gene_variant	MODIFIER	C1H9orf3_3	C1H9orf3_3	transcript	XR_005353982.1	pseudogene	-1	n.*3561C>G
chr1	72262527	G	C	PASS	downstream_gene_variant	MODIFIER	C1H9orf3_3	C1H9orf3_3	transcript	XR_005353983.1	pseudogene	-1	n.*3561C>G
chr1	72262527	G	C	PASS	downstream_gene_variant	MODIFIER	C1H9orf3_3	C1H9orf3_3	transcript	XR_005353990.1	pseudogene	-1	n.*3561C>G
chr1	72262527	G	C	PASS	downstream_gene_variant	MODIFIER	C1H9orf3_3	C1H9orf3_3	transcript	XR_005353985.1	pseudogene	-1	n.*3885C>G
chr1	72262527	G	C	PASS	intron_variant	MODIFIER	FANCC_3	FANCC_3	transcript	XM_038526892.1	protein_coding	15	c.1696-1542G>C
chr1	72262527	G	C	PASS	intron_variant	MODIFIER	FANCC_3	FANCC_3	transcript	XM_038526897.1	protein_coding	14	c.1531-1542G>C
chr1	72262527	G	C	PASS	intron_variant	MODIFIER	FANCC_3	FANCC_3	transcript	XM_038526893.1	protein_coding	16	c.1696-1542G>C
chr1	72262527	G	C	PASS	intron_variant	MODIFIER	FANCC_3	FANCC_3	transcript	XM_038526894.1	protein_coding	16	c.1696-1542G>C
chr1	72262527	G	C	PASS	intron_variant	MODIFIER	FANCC_3	FANCC_3	transcript	XM_038526896.1	protein_coding	15	c.1696-1542G>C
chr1	72262527	G	C	PASS	intron_variant	MODIFIER	FANCC_3	FANCC_3	transcript	XM_038526895.1	protein_coding	16	c.1696-1542G>C
chr1	72535005	G	T	PASS	intron_variant	MODIFIER	C1H9orf3_3	C1H9orf3_3	transcript	XM_038526866.1	protein_coding	3	c.964+4360C>A
chr1	72535005	G	T	PASS	intron_variant	MODIFIER	C1H9orf3_3	C1H9orf3_3	transcript	XM_038526890.1	protein_coding	3	c.181+4360C>A
chr1	72535005	G	T	PASS	intron_variant	MODIFIER	C1H9orf3_3	C1H9orf3_3	transcript	XM_038526891.1	protein_coding	2	c.151+4360C>A
chr1	72535005	G	T	PASS	intron_variant	MODIFIER	C1H9orf3_3	C1H9orf3_3	transcript	XM_038526867.1	protein_coding	3	c.964+4360C>A
chr1	72535005	G	T	PASS	intron_variant	MODIFIER	C1H9orf3_3	C1H9orf3_3	transcript	XM_038526868.1	protein_coding	3	c.964+4360C>A
chr1	72535005	G	T	PASS	intron_variant	MODIFIER	C1H9orf3_3	C1H9orf3_3	transcript	XM_038526869.1	protein_coding	3	c.964+4360C>A
chr1	72535005	G	T	PASS	intron_variant	MODIFIER	C1H9orf3_3	C1H9orf3_3	transcript	XM_038526870.1	protein_coding	3	c.964+4360C>A
chr1	72535005	G	T	PASS	intron_variant	MODIFIER	C1H9orf3_3	C1H9orf3_3	transcript	XM_038526871.1	protein_coding	3	c.964+4360C>A
chr1	72535005	G	T	PASS	intron_variant	MODIFIER	C1H9orf3_3	C1H9orf3_3	transcript	XM_038526872.1	protein_coding	3	c.964+4360C>A
chr1	72535005	G	T	PASS	intron_variant	MODIFIER	C1H9orf3_3	C1H9orf3_3	transcript	XM_038526876.1	protein_coding	3	c.964+4360C>A
chr1	72535005	G	T	PASS	intron_variant	MODIFIER	C1H9orf3_3	C1H9orf3_3	transcript	XM_038526878.1	protein_coding	3	c.964+4360C>A
chr1	72535005	G	T	PASS	intron_variant	MODIFIER	C1H9orf3_3	C1H9orf3_3	transcript	XM_038526879.1	protein_coding	3	c.964+4360C>A
chr1	72535005	G	T	PASS	intron_variant	MODIFIER	C1H9orf3_3	C1H9orf3_3	transcript	XM_038526882.1	protein_coding	3	c.964+4360C>A
chr1	72535005	G	T	PASS	intron_variant	MODIFIER	C1H9orf3_3	C1H9orf3_3	transcript	XM_038526889.1	protein_coding	3	c.964+4360C>A
chr1	72535005	G	T	PASS	intron_variant	MODIFIER	C1H9orf3_3	C1H9orf3_3	transcript	XR_005353979.1	pseudogene	3	n.1194+4360C>A
chr1	72535005	G	T	PASS	intron_variant	MODIFIER	C1H9orf3_3	C1H9orf3_3	transcript	XR_005353980.1	pseudogene	3	n.1194+4360C>A
chr1	72535005	G	T	PASS	intron_variant	MODIFIER	C1H9orf3_3	C1H9orf3_3	transcript	XR_005353984.1	pseudogene	3	n.1194+4360C>A
chr1	72535005	G	T	PASS	intron_variant	MODIFIER	C1H9orf3_3	C1H9orf3_3	transcript	XR_005353986.1	pseudogene	3	n.1194+4360C>A
chr1	72535005	G	T	PASS	intron_variant	MODIFIER	C1H9orf3_3	C1H9orf3_3	transcript	XR_005353988.1	pseudogene	3	n.1194+4360C>A
chr1	72535005	G	T	PASS	intron_variant	MODIFIER	C1H9orf3_3	C1H9orf3_3	transcript	XR_005353989.1	pseudogene	3	n.1194+4360C>A
chr1	72535005	G	T	PASS	intron_variant	MODIFIER	C1H9orf3_3	C1H9orf3_3	transcript	XR_005353981.1	pseudogene	3	n.1194+4360C>A
chr1	72535005	G	T	PASS	intron_variant	MODIFIER	C1H9orf3_3	C1H9orf3_3	transcript	XR_005353982.1	pseudogene	3	n.1194+4360C>A
chr1	72535005	G	T	PASS	intron_variant	MODIFIER	C1H9orf3_3	C1H9orf3_3	transcript	XR_005353983.1	pseudogene	3	n.1194+4360C>A
chr1	72535005	G	T	PASS	intron_variant	MODIFIER	C1H9orf3_3	C1H9orf3_3	transcript	XR_005353990.1	pseudogene	3	n.1194+4360C>A
chr1	72535005	G	T	PASS	intron_variant	MODIFIER	C1H9orf3_3	C1H9orf3_3	transcript	XR_005353985.1	pseudogene	3	n.1194+4360C>A
chr1	72535005	G	T	PASS	intron_variant	MODIFIER	C1H9orf3_3	C1H9orf3_3	transcript	XM_038526881.1	protein_coding	3	c.964+4360C>A
chr1	72535005	G	T	PASS	intron_variant	MODIFIER	C1H9orf3_3	C1H9orf3_3	transcript	XM_038526886.1	protein_coding	3	c.964+4360C>A
chr1	72535005	G	T	PASS	intron_variant	MODIFIER	C1H9orf3_3	C1H9orf3_3	transcript	XM_038526880.1	protein_coding	3	c.964+4360C>A
chr1	72535005	G	T	PASS	intron_variant	MODIFIER	C1H9orf3_3	C1H9orf3_3	transcript	XR_005353991.1	pseudogene	3	n.1194+4360C>A
chr1	72535005	G	T	PASS	intron_variant	MODIFIER	C1H9orf3_3	C1H9orf3_3	transcript	XR_005353996.1	pseudogene	3	n.1194+4360C>A
chr1	72535005	G	T	PASS	intron_variant	MODIFIER	C1H9orf3_3	C1H9orf3_3	transcript	XR_005353999.1	pseudogene	3	n.1194+4360C>A
chr1	72535005	G	T	PASS	intron_variant	MODIFIER	C1H9orf3_3	C1H9orf3_3	transcript	XR_005354002.1	pseudogene	3	n.1194+4360C>A
chr1	72535005	G	T	PASS	intron_variant	MODIFIER	C1H9orf3_3	C1H9orf3_3	transcript	XR_005353992.1	pseudogene	3	n.1194+4360C>A
chr1	72535005	G	T	PASS	intron_variant	MODIFIER	C1H9orf3_3	C1H9orf3_3	transcript	XR_005353993.1	pseudogene	3	n.1194+4360C>A
chr1	72535005	G	T	PASS	intron_variant	MODIFIER	C1H9orf3_3	C1H9orf3_3	transcript	XR_005354001.1	pseudogene	3	n.1194+4360C>A
chr1	72535005	G	T	PASS	intron_variant	MODIFIER	C1H9orf3_3	C1H9orf3_3	transcript	XR_005353995.1	pseudogene	3	n.1194+4360C>A
chr1	72535005	G	T	PASS	intron_variant	MODIFIER	C1H9orf3_3	C1H9orf3_3	transcript	XM_038526873.1	protein_coding	3	c.964+4360C>A
chr1	72535005	G	T	PASS	intron_variant	MODIFIER	C1H9orf3_3	C1H9orf3_3	transcript	XM_038526874.1	protein_coding	3	c.964+4360C>A
chr1	72535005	G	T	PASS	intron_variant	MODIFIER	C1H9orf3_3	C1H9orf3_3	transcript	XM_038526877.1	protein_coding	3	c.964+4360C>A
chr1	72535005	G	T	PASS	intron_variant	MODIFIER	C1H9orf3_3	C1H9orf3_3	transcript	XM_038526875.1	protein_coding	3	c.964+4360C>A
chr1	72535005	G	T	PASS	intron_variant	MODIFIER	C1H9orf3_3	C1H9orf3_3	transcript	XM_038526883.1	protein_coding	3	c.964+4360C>A
chr1	72535005	G	T	PASS	intron_variant	MODIFIER	C1H9orf3_3	C1H9orf3_3	transcript	XM_038526887.1	protein_coding	3	c.964+4360C>A
chr1	72535005	G	T	PASS	intron_variant	MODIFIER	C1H9orf3_3	C1H9orf3_3	transcript	XR_005353987.1	pseudogene	3	n.1194+4360C>A
chr1	72535005	G	T	PASS	intron_variant	MODIFIER	C1H9orf3_3	C1H9orf3_3	transcript	XM_038526884.1	protein_coding	3	c.964+4360C>A
chr1	72535005	G	T	PASS	intron_variant	MODIFIER	C1H9orf3_3	C1H9orf3_3	transcript	XM_038526885.1	protein_coding	3	c.964+4360C>A
chr1	72535005	G	T	PASS	intron_variant	MODIFIER	C1H9orf3_3	C1H9orf3_3	transcript	XR_005353998.1	pseudogene	3	n.1194+4360C>A
chr1	72535005	G	T	PASS	intron_variant	MODIFIER	C1H9orf3_3	C1H9orf3_3	transcript	XR_005354000.1	pseudogene	3	n.1194+4360C>A
chr1	72535005	G	T	PASS	intron_variant	MODIFIER	C1H9orf3_3	C1H9orf3_3	transcript	XR_005353997.1	pseudogene	3	n.1194+4360C>A
chr1	72535005	G	T	PASS	intron_variant	MODIFIER	C1H9orf3_3	C1H9orf3_3	transcript	XM_038526888.1	protein_coding	3	c.964+4360C>A
chr1	72710762	C	T	PASS	intron_variant	MODIFIER	FBP1_3	FBP1_3	transcript	XM_038526900.1	protein_coding	6	c.826-818C>T
chr1	72710762	C	T	PASS	intron_variant	MODIFIER	FBP1_3	FBP1_3	transcript	XM_038526901.1	protein_coding	6	c.667-818C>T
chr1	72992545	G	A	PASS	intron_variant	MODIFIER	DAPK1_3	DAPK1_3	transcript	NM_001197157.1_3	protein_coding	1	c.62+41866C>T
chr1	73132675	G	A	PASS	intergenic_region	MODIFIER	LOC111096369_3-LOC106559361_3	LOC111096369_3-LOC106559361_3	intergenic_region	LOC111096369_3-LOC106559361_3		-1	n.73132675G>A
chr1	73217779	C	A	PASS	intron_variant	MODIFIER	LOC106559361_3	LOC106559361_3	transcript	XR_005354018.1	pseudogene	2	n.623+3395C>A
chr1	73217779	C	A	PASS	intron_variant	MODIFIER	LOC106559361_3	LOC106559361_3	transcript	XR_005354017.1	pseudogene	2	n.622+3395C>A
chr1	73217779	C	A	PASS	intron_variant	MODIFIER	LOC106559361_3	LOC106559361_3	transcript	XR_005354021.1	pseudogene	2	n.620+3395C>A
chr1	73217779	C	A	PASS	intron_variant	MODIFIER	LOC106559361_3	LOC106559361_3	transcript	XR_005354022.1	pseudogene	2	n.619+3395C>A
chr1	73217779	C	A	PASS	intron_variant	MODIFIER	LOC106559361_3	LOC106559361_3	transcript	XR_005354019.1	pseudogene	2	n.616+3395C>A
chr1	73286512	A	C	PASS	downstream_gene_variant	MODIFIER	LOC100682577_3	LOC100682577_3	transcript	XM_038526903.1	protein_coding	-1	c.*5143T>G
chr1	73286512	A	C	PASS	intron_variant	MODIFIER	LOC111096374_3	LOC111096374_3	transcript	XR_005354023.1	pseudogene	3	n.590+190T>G
chr1	73358066	C	T	PASS	intron_variant	MODIFIER	LOC111096376_3	LOC111096376_3	transcript	XR_005354024.1	pseudogene	2	n.515+2547C>T
chr1	73358066	C	T	PASS	intron_variant	MODIFIER	LOC111096376_3	LOC111096376_3	transcript	XR_005354025.1	pseudogene	2	n.516+2547C>T
chr1	73524825	T	C	PASS	intergenic_region	MODIFIER	GAS1_3-LOC119866857_3	GAS1_3-LOC119866857_3	intergenic_region	GAS1_3-LOC119866857_3		-1	n.73524825T>C
chr1	73530283	G	A	PASS	intergenic_region	MODIFIER	GAS1_3-LOC119866857_3	GAS1_3-LOC119866857_3	intergenic_region	GAS1_3-LOC119866857_3		-1	n.73530283G>A
chr1	73544634	C	T	PASS	intergenic_region	MODIFIER	GAS1_3-LOC119866857_3	GAS1_3-LOC119866857_3	intergenic_region	GAS1_3-LOC119866857_3		-1	n.73544634C>T
chr1	73545325	C	T	PASS	intergenic_region	MODIFIER	GAS1_3-LOC119866857_3	GAS1_3-LOC119866857_3	intergenic_region	GAS1_3-LOC119866857_3		-1	n.73545325C>T
chr1	73551962	A	G	PASS	intergenic_region	MODIFIER	GAS1_3-LOC119866857_3	GAS1_3-LOC119866857_3	intergenic_region	GAS1_3-LOC119866857_3		-1	n.73551962A>G
chr1	73564084	G	A	VQSRTrancheSNP99.90to100.00	intergenic_region	MODIFIER	GAS1_3-LOC119866857_3	GAS1_3-LOC119866857_3	intergenic_region	GAS1_3-LOC119866857_3		-1	n.73564084G>A
chr1	73589426	G	A	PASS	intergenic_region	MODIFIER	GAS1_3-LOC119866857_3	GAS1_3-LOC119866857_3	intergenic_region	GAS1_3-LOC119866857_3		-1	n.73589426G>A
chr1	73603147	G	A	PASS	intergenic_region	MODIFIER	GAS1_3-LOC119866857_3	GAS1_3-LOC119866857_3	intergenic_region	GAS1_3-LOC119866857_3		-1	n.73603147G>A
chr1	73628864	C	T	PASS	intergenic_region	MODIFIER	GAS1_3-LOC119866857_3	GAS1_3-LOC119866857_3	intergenic_region	GAS1_3-LOC119866857_3		-1	n.73628864C>T
chr1	73638474	C	A	PASS	intergenic_region	MODIFIER	GAS1_3-LOC119866857_3	GAS1_3-LOC119866857_3	intergenic_region	GAS1_3-LOC119866857_3		-1	n.73638474C>A
chr1	73640816	G	A	PASS	intergenic_region	MODIFIER	GAS1_3-LOC119866857_3	GAS1_3-LOC119866857_3	intergenic_region	GAS1_3-LOC119866857_3		-1	n.73640816G>A
chr1	73677488	C	G	PASS	intron_variant	MODIFIER	LOC119866857_3	LOC119866857_3	transcript	XR_005353145.1	pseudogene	1	n.195-1120C>G
chr1	73717657	C	T	PASS	intergenic_region	MODIFIER	LOC106559315_3-LOC119867029_3	LOC106559315_3-LOC119867029_3	intergenic_region	LOC106559315_3-LOC119867029_3		-1	n.73717657C>T
chr1	73767612	C	T	VQSRTrancheSNP99.90to100.00	intergenic_region	MODIFIER	LOC119867029_3-LOC119870678_3	LOC119867029_3-LOC119870678_3	intergenic_region	LOC119867029_3-LOC119870678_3		-1	n.73767612C>T
chr1	73857934	G	T	PASS	intergenic_region	MODIFIER	LOC119870678_3-TUT7_3	LOC119870678_3-TUT7_3	intergenic_region	LOC119870678_3-TUT7_3		-1	n.73857934G>T
chr1	73964872	T	C	PASS	intergenic_region	MODIFIER	LOC119870678_3-TUT7_3	LOC119870678_3-TUT7_3	intergenic_region	LOC119870678_3-TUT7_3		-1	n.73964872T>C
chr1	73967773	G	A	PASS	intergenic_region	MODIFIER	LOC119870678_3-TUT7_3	LOC119870678_3-TUT7_3	intergenic_region	LOC119870678_3-TUT7_3		-1	n.73967773G>A
chr1	73968629	C	A	PASS	intergenic_region	MODIFIER	LOC119870678_3-TUT7_3	LOC119870678_3-TUT7_3	intergenic_region	LOC119870678_3-TUT7_3		-1	n.73968629C>A
chr1	73985818	C	T	PASS	upstream_gene_variant	MODIFIER	TUT7_3	TUT7_3	transcript	XM_038526905.1	protein_coding	-1	c.-2122C>T
chr1	73985818	C	T	PASS	upstream_gene_variant	MODIFIER	TUT7_3	TUT7_3	transcript	XM_038526908.1	protein_coding	-1	c.-2122C>T
chr1	73985818	C	T	PASS	upstream_gene_variant	MODIFIER	TUT7_3	TUT7_3	transcript	XM_038526909.1	protein_coding	-1	c.-2122C>T
chr1	73985818	C	T	PASS	upstream_gene_variant	MODIFIER	TUT7_3	TUT7_3	transcript	XM_038526910.1	protein_coding	-1	c.-2122C>T
chr1	73985818	C	T	PASS	upstream_gene_variant	MODIFIER	TUT7_3	TUT7_3	transcript	XM_038526911.1	protein_coding	-1	c.-2122C>T
chr1	73985818	C	T	PASS	upstream_gene_variant	MODIFIER	TUT7_3	TUT7_3	transcript	XM_038526907.1	protein_coding	-1	c.-2175C>T
chr1	73985818	C	T	PASS	upstream_gene_variant	MODIFIER	TUT7_3	TUT7_3	transcript	XM_038526906.1	protein_coding	-1	c.-2889C>T
chr1	73985818	C	T	PASS	intergenic_region	MODIFIER	LOC119870678_3-TUT7_3	LOC119870678_3-TUT7_3	intergenic_region	LOC119870678_3-TUT7_3		-1	n.73985818C>T
chr1	73990131	A	G	PASS	intron_variant	MODIFIER	TUT7_3	TUT7_3	transcript	XM_038526905.1	protein_coding	2	c.520+484A>G
chr1	73990131	A	G	PASS	intron_variant	MODIFIER	TUT7_3	TUT7_3	transcript	XM_038526908.1	protein_coding	2	c.520+484A>G
chr1	73990131	A	G	PASS	intron_variant	MODIFIER	TUT7_3	TUT7_3	transcript	XM_038526909.1	protein_coding	2	c.520+484A>G
chr1	73990131	A	G	PASS	intron_variant	MODIFIER	TUT7_3	TUT7_3	transcript	XM_038526910.1	protein_coding	2	c.520+484A>G
chr1	73990131	A	G	PASS	intron_variant	MODIFIER	TUT7_3	TUT7_3	transcript	XM_038526911.1	protein_coding	2	c.520+484A>G
chr1	73990131	A	G	PASS	intron_variant	MODIFIER	TUT7_3	TUT7_3	transcript	XM_038526907.1	protein_coding	2	c.520+484A>G
chr1	73990131	A	G	PASS	intron_variant	MODIFIER	TUT7_3	TUT7_3	transcript	XM_038526906.1	protein_coding	2	c.520+484A>G
chr1	74118742	T	A	PASS	downstream_gene_variant	MODIFIER	ISCA1_3	ISCA1_3	transcript	XM_038526921.1	protein_coding	-1	c.*5818T>A
chr1	74118742	T	A	PASS	downstream_gene_variant	MODIFIER	ISCA1_3	ISCA1_3	transcript	XM_038526924.1	protein_coding	-1	c.*5818T>A
chr1	74118742	T	A	PASS	downstream_gene_variant	MODIFIER	ISCA1_3	ISCA1_3	transcript	XM_038526937.1	protein_coding	-1	c.*5818T>A
chr1	74118742	T	A	PASS	downstream_gene_variant	MODIFIER	ISCA1_3	ISCA1_3	transcript	XM_038526923.1	protein_coding	-1	c.*5818T>A
chr1	74118742	T	A	PASS	downstream_gene_variant	MODIFIER	ISCA1_3	ISCA1_3	transcript	XM_038526935.1	protein_coding	-1	c.*5818T>A
chr1	74118742	T	A	PASS	downstream_gene_variant	MODIFIER	ISCA1_3	ISCA1_3	transcript	XM_038526938.1	protein_coding	-1	c.*5818T>A
chr1	74118742	T	A	PASS	downstream_gene_variant	MODIFIER	ISCA1_3	ISCA1_3	transcript	XM_038526922.1	protein_coding	-1	c.*5818T>A
chr1	74118742	T	A	PASS	downstream_gene_variant	MODIFIER	ISCA1_3	ISCA1_3	transcript	XM_038526933.1	protein_coding	-1	c.*5818T>A
chr1	74118742	T	A	PASS	downstream_gene_variant	MODIFIER	ISCA1_3	ISCA1_3	transcript	XM_038526934.1	protein_coding	-1	c.*5818T>A
chr1	74118742	T	A	PASS	downstream_gene_variant	MODIFIER	ISCA1_3	ISCA1_3	transcript	XM_038526929.1	protein_coding	-1	c.*5818T>A
chr1	74118742	T	A	PASS	downstream_gene_variant	MODIFIER	ISCA1_3	ISCA1_3	transcript	XM_038526930.1	protein_coding	-1	c.*5818T>A
chr1	74118742	T	A	PASS	downstream_gene_variant	MODIFIER	ISCA1_3	ISCA1_3	transcript	XM_038526932.1	protein_coding	-1	c.*5818T>A
chr1	74118742	T	A	PASS	downstream_gene_variant	MODIFIER	ISCA1_3	ISCA1_3	transcript	XM_038526926.1	protein_coding	-1	c.*5818T>A
chr1	74118742	T	A	PASS	downstream_gene_variant	MODIFIER	ISCA1_3	ISCA1_3	transcript	XM_038526927.1	protein_coding	-1	c.*5818T>A
chr1	74118742	T	A	PASS	downstream_gene_variant	MODIFIER	ISCA1_3	ISCA1_3	transcript	XM_038526931.1	protein_coding	-1	c.*5818T>A
chr1	74118742	T	A	PASS	downstream_gene_variant	MODIFIER	ISCA1_3	ISCA1_3	transcript	XM_038526925.1	protein_coding	-1	c.*5818T>A
chr1	74118742	T	A	PASS	downstream_gene_variant	MODIFIER	ISCA1_3	ISCA1_3	transcript	XM_038526928.1	protein_coding	-1	c.*5818T>A
chr1	74118742	T	A	PASS	downstream_gene_variant	MODIFIER	ISCA1_3	ISCA1_3	transcript	XM_038526936.1	protein_coding	-1	c.*5818T>A
chr1	74118742	T	A	PASS	intergenic_region	MODIFIER	ISCA1_3-LOC111096422_3	ISCA1_3-LOC111096422_3	intergenic_region	ISCA1_3-LOC111096422_3		-1	n.74118742T>A
chr1	74194461	G	T	PASS	intron_variant	MODIFIER	GOLM1_3	GOLM1_3	transcript	XM_038526920.1	protein_coding	1	c.-49+4581G>T
chr1	74221312	C	T	PASS	intron_variant	MODIFIER	GOLM1_3	GOLM1_3	transcript	XM_038526920.1	protein_coding	5	c.365-36C>T
chr1	74262206	T	A	PASS	intron_variant	MODIFIER	NAA35_3	NAA35_3	transcript	XM_038526912.1	protein_coding	13	c.1223+3854A>T
chr1	74262206	T	A	PASS	intron_variant	MODIFIER	NAA35_3	NAA35_3	transcript	XM_038526919.1	protein_coding	13	c.1046+3854A>T
chr1	74262206	T	A	PASS	intron_variant	MODIFIER	NAA35_3	NAA35_3	transcript	XM_038526917.1	protein_coding	14	c.1223+3854A>T
chr1	74262206	T	A	PASS	intron_variant	MODIFIER	NAA35_3	NAA35_3	transcript	XM_038526915.1	protein_coding	14	c.1223+3854A>T
chr1	74262206	T	A	PASS	intron_variant	MODIFIER	NAA35_3	NAA35_3	transcript	XM_038526913.1	protein_coding	14	c.1223+3854A>T
chr1	74262206	T	A	PASS	intron_variant	MODIFIER	NAA35_3	NAA35_3	transcript	XM_038526914.1	protein_coding	14	c.1223+3854A>T
chr1	74262206	T	A	PASS	intron_variant	MODIFIER	NAA35_3	NAA35_3	transcript	XM_038526916.1	protein_coding	14	c.1223+3854A>T
chr1	74262206	T	A	PASS	intron_variant	MODIFIER	NAA35_3	NAA35_3	transcript	XM_038526918.1	protein_coding	14	c.1223+3854A>T
chr1	74368531	C	A	PASS	intron_variant	MODIFIER	LOC111096426_3	LOC111096426_3	transcript	XR_005354048.1	pseudogene	6	n.894-13481G>T
chr1	74397264	C	T	PASS	intron_variant	MODIFIER	LOC111096426_3	LOC111096426_3	transcript	XR_005354047.1	pseudogene	6	n.894-11466G>A
chr1	74397264	C	T	PASS	intron_variant	MODIFIER	LOC111096426_3	LOC111096426_3	transcript	XR_005354048.1	pseudogene	6	n.893+18921G>A
chr1	74397264	C	T	PASS	intron_variant	MODIFIER	LOC111096426_3	LOC111096426_3	transcript	XR_005354046.1	pseudogene	7	n.1013+698G>A
chr1	74419625	G	A	PASS	intron_variant	MODIFIER	LOC111096426_3	LOC111096426_3	transcript	XR_005354047.1	pseudogene	2	n.512-222C>T
chr1	74419625	G	A	PASS	intron_variant	MODIFIER	LOC111096426_3	LOC111096426_3	transcript	XR_005354048.1	pseudogene	2	n.512-222C>T
chr1	74419625	G	A	PASS	intron_variant	MODIFIER	LOC111096426_3	LOC111096426_3	transcript	XR_005354046.1	pseudogene	2	n.512-222C>T
chr1	74420380	G	A	PASS	intron_variant	MODIFIER	LOC111096426_3	LOC111096426_3	transcript	XR_005354047.1	pseudogene	2	n.512-977C>T
chr1	74420380	G	A	PASS	intron_variant	MODIFIER	LOC111096426_3	LOC111096426_3	transcript	XR_005354048.1	pseudogene	2	n.512-977C>T
chr1	74420380	G	A	PASS	intron_variant	MODIFIER	LOC111096426_3	LOC111096426_3	transcript	XR_005354046.1	pseudogene	2	n.512-977C>T
chr1	74599021	TC	T	PASS	intron_variant	MODIFIER	AGTPBP1_3	AGTPBP1_3	transcript	XM_038526943.1	protein_coding	24	c.3343-2057delC
chr1	74599021	TC	T	PASS	intron_variant	MODIFIER	AGTPBP1_3	AGTPBP1_3	transcript	XM_038526944.1	protein_coding	24	c.3343-2057delC
chr1	74599021	TC	T	PASS	intron_variant	MODIFIER	AGTPBP1_3	AGTPBP1_3	transcript	XM_038526945.1	protein_coding	23	c.3166-2057delC
chr1	74599021	TC	T	PASS	intron_variant	MODIFIER	AGTPBP1_3	AGTPBP1_3	transcript	XM_038526946.1	protein_coding	21	c.2989-2057delC
chr1	74599021	TC	T	PASS	intron_variant	MODIFIER	AGTPBP1_3	AGTPBP1_3	transcript	XM_038526947.1	protein_coding	18	c.2713-2057delC
chr1	74797909	C	T	PASS	intergenic_region	MODIFIER	LOC111090724_3-LOC119867318_3	LOC111090724_3-LOC119867318_3	intergenic_region	LOC111090724_3-LOC119867318_3		-1	n.74797909C>T
chr1	74803793	G	A	PASS	intergenic_region	MODIFIER	LOC111090724_3-LOC119867318_3	LOC111090724_3-LOC119867318_3	intergenic_region	LOC111090724_3-LOC119867318_3		-1	n.74803793G>A
chr1	74835569	G	C	PASS	intergenic_region	MODIFIER	LOC111090724_3-LOC119867318_3	LOC111090724_3-LOC119867318_3	intergenic_region	LOC111090724_3-LOC119867318_3		-1	n.74835569G>C
chr1	74858138	G	C	PASS	intron_variant	MODIFIER	LOC119867318_3	LOC119867318_3	transcript	XR_005353151.1	pseudogene	2	n.425+1488G>C
chr1	74858138	G	C	PASS	intron_variant	MODIFIER	LOC119867318_3	LOC119867318_3	transcript	XR_005353152.1	pseudogene	2	n.425+1488G>C
chr1	74892489	C	G	PASS	intron_variant	MODIFIER	LOC119867318_3	LOC119867318_3	transcript	XR_005353152.1	pseudogene	2	n.426-27638C>G
chr1	74906254	G	A	PASS	intron_variant	MODIFIER	LOC119867318_3	LOC119867318_3	transcript	XR_005353152.1	pseudogene	2	n.426-13873G>A
chr1	74913231	T	G	PASS	intron_variant	MODIFIER	LOC119867318_3	LOC119867318_3	transcript	XR_005353152.1	pseudogene	2	n.426-6896T>G
chr1	74938265	A	T	PASS	intergenic_region	MODIFIER	LOC119867318_3-LOC119870817_3	LOC119867318_3-LOC119870817_3	intergenic_region	LOC119867318_3-LOC119870817_3		-1	n.74938265A>T
chr1	74965280	AAAAAAT	A	PASS	intergenic_region	MODIFIER	LOC119867318_3-LOC119870817_3	LOC119867318_3-LOC119870817_3	intergenic_region	LOC119867318_3-LOC119870817_3		-1	n.74965281_74965286delAAAAAT
chr1	74978085	GC	G	PASS	intergenic_region	MODIFIER	LOC119867318_3-LOC119870817_3	LOC119867318_3-LOC119870817_3	intergenic_region	LOC119867318_3-LOC119870817_3		-1	n.74978086delC
chr1	75013452	A	G	PASS	intergenic_region	MODIFIER	LOC119867318_3-LOC119870817_3	LOC119867318_3-LOC119870817_3	intergenic_region	LOC119867318_3-LOC119870817_3		-1	n.75013452A>G
chr1	75079674	G	A	PASS	downstream_gene_variant	MODIFIER	NTRK2_3	NTRK2_3	transcript	XM_038526950.1	protein_coding	-1	c.*3482C>T
chr1	75079674	G	A	PASS	intron_variant	MODIFIER	NTRK2_3	NTRK2_3	transcript	XM_038526948.1	protein_coding	16	c.2172+17615C>T
chr1	75079674	G	A	PASS	intron_variant	MODIFIER	NTRK2_3	NTRK2_3	transcript	XM_038526952.1	protein_coding	16	c.1704+17615C>T
chr1	75079674	G	A	PASS	intron_variant	MODIFIER	NTRK2_3	NTRK2_3	transcript	XM_038526949.1	protein_coding	15	c.2124+17615C>T
chr1	75086064	G	A	PASS	intron_variant	MODIFIER	NTRK2_3	NTRK2_3	transcript	XM_038526948.1	protein_coding	16	c.2172+11225C>T
chr1	75086064	G	A	PASS	intron_variant	MODIFIER	NTRK2_3	NTRK2_3	transcript	XM_038526952.1	protein_coding	16	c.1704+11225C>T
chr1	75086064	G	A	PASS	intron_variant	MODIFIER	NTRK2_3	NTRK2_3	transcript	XM_038526949.1	protein_coding	15	c.2124+11225C>T
chr1	75086064	G	A	PASS	intron_variant	MODIFIER	NTRK2_3	NTRK2_3	transcript	XM_038526950.1	protein_coding	16	c.2173-2822C>T
chr1	75091390	G	A	PASS	downstream_gene_variant	MODIFIER	NTRK2_3	NTRK2_3	transcript	XM_038526951.1	protein_coding	-1	c.*1434C>T
chr1	75091390	G	A	PASS	intron_variant	MODIFIER	NTRK2_3	NTRK2_3	transcript	XM_038526948.1	protein_coding	16	c.2172+5899C>T
chr1	75091390	G	A	PASS	intron_variant	MODIFIER	NTRK2_3	NTRK2_3	transcript	XM_038526952.1	protein_coding	16	c.1704+5899C>T
chr1	75091390	G	A	PASS	intron_variant	MODIFIER	NTRK2_3	NTRK2_3	transcript	XM_038526949.1	protein_coding	15	c.2124+5899C>T
chr1	75091390	G	A	PASS	intron_variant	MODIFIER	NTRK2_3	NTRK2_3	transcript	XM_038526950.1	protein_coding	16	c.2172+5899C>T
chr1	75108621	TA	T	PASS	intron_variant	MODIFIER	NTRK2_3	NTRK2_3	transcript	XM_038526948.1	protein_coding	14	c.1765-5457delT
chr1	75108621	TA	T	PASS	intron_variant	MODIFIER	NTRK2_3	NTRK2_3	transcript	XM_038526952.1	protein_coding	14	c.1297-5457delT
chr1	75108621	TA	T	PASS	intron_variant	MODIFIER	NTRK2_3	NTRK2_3	transcript	XM_038526949.1	protein_coding	13	c.1717-5457delT
chr1	75108621	TA	T	PASS	intron_variant	MODIFIER	NTRK2_3	NTRK2_3	transcript	XM_038526950.1	protein_coding	14	c.1765-5457delT
chr1	75108621	TA	T	PASS	intron_variant	MODIFIER	NTRK2_3	NTRK2_3	transcript	XM_038526951.1	protein_coding	14	c.1765-5457delT
chr1	75269252	T	A	PASS	intron_variant	MODIFIER	NTRK2_3	NTRK2_3	transcript	XM_038526948.1	protein_coding	11	c.1396+20367A>T
chr1	75269252	T	A	PASS	intron_variant	MODIFIER	NTRK2_3	NTRK2_3	transcript	XM_038526952.1	protein_coding	11	c.928+20367A>T
chr1	75269252	T	A	PASS	intron_variant	MODIFIER	NTRK2_3	NTRK2_3	transcript	XM_038526949.1	protein_coding	11	c.1396+20367A>T
chr1	75269252	T	A	PASS	intron_variant	MODIFIER	NTRK2_3	NTRK2_3	transcript	XM_038526950.1	protein_coding	11	c.1396+20367A>T
chr1	75269252	T	A	PASS	intron_variant	MODIFIER	NTRK2_3	NTRK2_3	transcript	XM_038526951.1	protein_coding	11	c.1396+20367A>T
chr1	75269252	T	A	PASS	intron_variant	MODIFIER	NTRK2_3	NTRK2_3	transcript	XM_038526953.1	protein_coding	11	c.1396+20367A>T
chr1	75269252	T	A	PASS	intron_variant	MODIFIER	NTRK2_3	NTRK2_3	transcript	XM_038526954.1	protein_coding	11	c.1396+20367A>T
chr1	75269252	T	A	PASS	intron_variant	MODIFIER	NTRK2_3	NTRK2_3	transcript	XM_038526955.1	protein_coding	11	c.1396+20367A>T
chr1	75436892	A	C	PASS	intron_variant	MODIFIER	LOC111096447_2	LOC111096447_2	transcript	XR_005354051.1	pseudogene	5	n.2396+5291T>G
chr1	75436892	A	C	PASS	intron_variant	MODIFIER	LOC111096447_2	LOC111096447_2	transcript	XR_005354053.1	pseudogene	2	n.242-9441T>G
chr1	75436892	A	C	PASS	intron_variant	MODIFIER	LOC111096447_2	LOC111096447_2	transcript	XR_005354054.1	pseudogene	4	n.551+5291T>G
chr1	75436892	A	C	PASS	intron_variant	MODIFIER	LOC111096447_2	LOC111096447_2	transcript	XR_005354052.1	pseudogene	6	n.2299+5291T>G
chr1	75675868	C	A	PASS	intron_variant	MODIFIER	SLC28A3_4	SLC28A3_4	transcript	XM_038526956.1	protein_coding	17	c.1967+443C>A
chr1	75675868	C	A	PASS	intron_variant	MODIFIER	SLC28A3_4	SLC28A3_4	transcript	XM_038526958.1	protein_coding	16	c.1868+443C>A
chr1	75675868	C	A	PASS	intron_variant	MODIFIER	SLC28A3_4	SLC28A3_4	transcript	XM_038526957.1	protein_coding	17	c.1967+443C>A
chr1	75675868	C	A	PASS	intron_variant	MODIFIER	SLC28A3_4	SLC28A3_4	transcript	XR_005354058.1	pseudogene	17	n.2216+443C>A
chr1	75697479	G	A	PASS	intron_variant	MODIFIER	SLC28A3_4	SLC28A3_4	transcript	XR_005354058.1	pseudogene	22	n.2722+1178G>A
chr1	75766036	G	A	PASS	downstream_gene_variant	MODIFIER	LOC119871042_3	LOC119871042_3	transcript	XR_005354861.1	snRNA	-1	n.*3057G>A
chr1	75766036	G	A	PASS	intragenic_variant	MODIFIER	LOC119871012_3	LOC119871012_3	gene_variant	LOC119871012_3		-1	n.75766036G>A
chr1	75895269	G	T	PASS	intergenic_region	MODIFIER	LOC119871012_3-LOC111096473_3	LOC119871012_3-LOC111096473_3	intergenic_region	LOC119871012_3-LOC111096473_3		-1	n.75895269G>T
chr1	76064148	A	T	PASS	missense_variant	MODERATE	RMI1_3	RMI1_3	transcript	XM_038526959.1	protein_coding	3	c.213T>A	p.Asp71Glu
chr1	76064148	A	T	PASS	missense_variant	MODERATE	RMI1_3	RMI1_3	transcript	XM_038526961.1	protein_coding	3	c.213T>A	p.Asp71Glu
chr1	76064148	A	T	PASS	missense_variant	MODERATE	RMI1_3	RMI1_3	transcript	XM_038526962.1	protein_coding	4	c.213T>A	p.Asp71Glu
chr1	76064148	A	T	PASS	missense_variant	MODERATE	RMI1_3	RMI1_3	transcript	XM_038526960.1	protein_coding	4	c.213T>A	p.Asp71Glu
chr1	76064148	A	T	PASS	missense_variant	MODERATE	RMI1_3	RMI1_3	transcript	XM_038526963.1	protein_coding	3	c.213T>A	p.Asp71Glu
chr1	76064148	A	T	PASS	intron_variant	MODIFIER	RMI1_3	RMI1_3	transcript	XM_038526966.1	protein_coding	2	c.19-52T>A
chr1	76064148	A	T	PASS	intron_variant	MODIFIER	RMI1_3	RMI1_3	transcript	XM_038526964.1	protein_coding	3	c.19-52T>A
chr1	76064148	A	T	PASS	intron_variant	MODIFIER	RMI1_3	RMI1_3	transcript	XM_038526965.1	protein_coding	4	c.19-52T>A
chr1	76064148	A	T	PASS	intron_variant	MODIFIER	RMI1_3	RMI1_3	transcript	XM_038526967.1	protein_coding	2	c.19-52T>A
chr1	76665604	G	C	PASS	intron_variant	MODIFIER	FRMD3_3	FRMD3_3	transcript	XM_038526988.1	protein_coding	5	c.473-2222G>C
chr1	76665604	G	C	PASS	intron_variant	MODIFIER	FRMD3_3	FRMD3_3	transcript	XM_038526989.1	protein_coding	5	c.473-2222G>C
chr1	76823950	C	T	PASS	intergenic_region	MODIFIER	FRMD3_3-LOC111096570_3	FRMD3_3-LOC111096570_3	intergenic_region	FRMD3_3-LOC111096570_3		-1	n.76823950C>T
chr1	76866032	TTTTTTTTATTTTA	T	PASS	intron_variant	MODIFIER	LOC102155601_3	LOC102155601_3	transcript	XR_005354069.1	pseudogene	5	n.731-3230_731-3218delTAAAATAAAAAAA
chr1	76866032	TTTTTTTTATTTTA	T	PASS	intron_variant	MODIFIER	RASEF_3	RASEF_3	transcript	XM_038526997.1	protein_coding	2	c.-163+19242_-163+19254delTTTTTTTATTTTA
chr1	76866032	TTTTTTTTATTTTA	T	PASS	intron_variant	MODIFIER	RASEF_3	RASEF_3	transcript	XM_038526991.1	protein_coding	2	c.-163+19242_-163+19254delTTTTTTTATTTTA
chr1	76866032	TTTTTTTTATTTTA	T	PASS	intron_variant	MODIFIER	RASEF_3	RASEF_3	transcript	XM_038526993.1	protein_coding	2	c.-280+19242_-280+19254delTTTTTTTATTTTA
chr1	76866032	TTTTTTTTATTTTA	T	PASS	intron_variant	MODIFIER	RASEF_3	RASEF_3	transcript	XM_038526994.1	protein_coding	2	c.-36+19242_-36+19254delTTTTTTTATTTTA
chr1	76866032	TTTTTTTTATTTTA	T	PASS	intron_variant	MODIFIER	RASEF_3	RASEF_3	transcript	XM_038526996.1	protein_coding	3	c.-163+19242_-163+19254delTTTTTTTATTTTA
chr1	76866032	TTTTTTTTATTTTA	T	PASS	intron_variant	MODIFIER	LOC102155601_3	LOC102155601_3	transcript	XR_005354068.1	pseudogene	5	n.731-3233_731-3221delTAAAATAAAAAAA
chr1	76866032	TTTTTTTTATTTTA	T	PASS	intron_variant	MODIFIER	LOC102155601_3	LOC102155601_3	transcript	XR_005354070.1	pseudogene	5	n.731-3233_731-3221delTAAAATAAAAAAA
chr1	76866032	TTTTTTTTATTTTA	T	PASS	intron_variant	MODIFIER	LOC102155601_3	LOC102155601_3	transcript	XR_005354071.1	pseudogene	5	n.731-3233_731-3221delTAAAATAAAAAAA
chr1	76866032	TTTTTTTTATTTTA	T	PASS	intron_variant	MODIFIER	LOC102155601_3	LOC102155601_3	transcript	XR_005354073.1	pseudogene	5	n.644-3233_644-3221delTAAAATAAAAAAA
chr1	76880560	A	AAAATGGTAATATTTTTTTTTTTTTTTTTTTTTTTTTTTTTTTTTTTTTTTTTTTTTTTTTTT	ReadPosRankSum-2	intron_variant	MODIFIER	LOC102155601_3	LOC102155601_3	transcript	XR_005354069.1	pseudogene	4	n.609-6661_609-6660insAAAAAAAAAAAAAAAAAAAAAAAAAAAAAAAAAAAAAAAAAAAAAAAAAAATATTACCATTT
chr1	76880560	A	AAAATGGTAATATTTTTTTTTTTTTTTTTTTTTTTTTTTTTTTTTTTTTTTTTTTTTTTTTTT	ReadPosRankSum-2	intron_variant	MODIFIER	RASEF_3	RASEF_3	transcript	XM_038526997.1	protein_coding	2	c.-163+33769_-163+33770insAAATGGTAATATTTTTTTTTTTTTTTTTTTTTTTTTTTTTTTTTTTTTTTTTTTTTTTTTTT
chr1	76880560	A	AAAATGGTAATATTTTTTTTTTTTTTTTTTTTTTTTTTTTTTTTTTTTTTTTTTTTTTTTTTT	ReadPosRankSum-2	intron_variant	MODIFIER	RASEF_3	RASEF_3	transcript	XM_038526991.1	protein_coding	2	c.-163+33769_-163+33770insAAATGGTAATATTTTTTTTTTTTTTTTTTTTTTTTTTTTTTTTTTTTTTTTTTTTTTTTTTT
chr1	76880560	A	AAAATGGTAATATTTTTTTTTTTTTTTTTTTTTTTTTTTTTTTTTTTTTTTTTTTTTTTTTTT	ReadPosRankSum-2	intron_variant	MODIFIER	RASEF_3	RASEF_3	transcript	XM_038526993.1	protein_coding	2	c.-280+33769_-280+33770insAAATGGTAATATTTTTTTTTTTTTTTTTTTTTTTTTTTTTTTTTTTTTTTTTTTTTTTTTTT
chr1	76880560	A	AAAATGGTAATATTTTTTTTTTTTTTTTTTTTTTTTTTTTTTTTTTTTTTTTTTTTTTTTTTT	ReadPosRankSum-2	intron_variant	MODIFIER	RASEF_3	RASEF_3	transcript	XM_038526994.1	protein_coding	2	c.-36+33769_-36+33770insAAATGGTAATATTTTTTTTTTTTTTTTTTTTTTTTTTTTTTTTTTTTTTTTTTTTTTTTTTT
chr1	76880560	A	AAAATGGTAATATTTTTTTTTTTTTTTTTTTTTTTTTTTTTTTTTTTTTTTTTTTTTTTTTTT	ReadPosRankSum-2	intron_variant	MODIFIER	RASEF_3	RASEF_3	transcript	XM_038526996.1	protein_coding	3	c.-163+33769_-163+33770insAAATGGTAATATTTTTTTTTTTTTTTTTTTTTTTTTTTTTTTTTTTTTTTTTTTTTTTTTTT
chr1	76880560	A	AAAATGGTAATATTTTTTTTTTTTTTTTTTTTTTTTTTTTTTTTTTTTTTTTTTTTTTTTTTT	ReadPosRankSum-2	intron_variant	MODIFIER	LOC102155601_3	LOC102155601_3	transcript	XR_005354068.1	pseudogene	4	n.609-6661_609-6660insAAAAAAAAAAAAAAAAAAAAAAAAAAAAAAAAAAAAAAAAAAAAAAAAAAATATTACCATTT
chr1	76880560	A	AAAATGGTAATATTTTTTTTTTTTTTTTTTTTTTTTTTTTTTTTTTTTTTTTTTTTTTTTTTT	ReadPosRankSum-2	intron_variant	MODIFIER	LOC102155601_3	LOC102155601_3	transcript	XR_005354070.1	pseudogene	4	n.609-6661_609-6660insAAAAAAAAAAAAAAAAAAAAAAAAAAAAAAAAAAAAAAAAAAAAAAAAAAATATTACCATTT
chr1	76880560	A	AAAATGGTAATATTTTTTTTTTTTTTTTTTTTTTTTTTTTTTTTTTTTTTTTTTTTTTTTTTT	ReadPosRankSum-2	intron_variant	MODIFIER	LOC102155601_3	LOC102155601_3	transcript	XR_005354071.1	pseudogene	4	n.609-6661_609-6660insAAAAAAAAAAAAAAAAAAAAAAAAAAAAAAAAAAAAAAAAAAAAAAAAAAATATTACCATTT
chr1	76880560	A	AAAATGGTAATATTTTTTTTTTTTTTTTTTTTTTTTTTTTTTTTTTTTTTTTTTTTTTTTTTT	ReadPosRankSum-2	intron_variant	MODIFIER	LOC102155601_3	LOC102155601_3	transcript	XR_005354073.1	pseudogene	4	n.522-6661_522-6660insAAAAAAAAAAAAAAAAAAAAAAAAAAAAAAAAAAAAAAAAAAAAAAAAAAATATTACCATTT
chr1	76887986	G	A	PASS	intron_variant	MODIFIER	LOC102155601_3	LOC102155601_3	transcript	XR_005354069.1	pseudogene	4	n.608+10766C>T
chr1	76887986	G	A	PASS	intron_variant	MODIFIER	RASEF_3	RASEF_3	transcript	XM_038526997.1	protein_coding	2	c.-163+41195G>A
chr1	76887986	G	A	PASS	intron_variant	MODIFIER	RASEF_3	RASEF_3	transcript	XM_038526991.1	protein_coding	2	c.-163+41195G>A
chr1	76887986	G	A	PASS	intron_variant	MODIFIER	RASEF_3	RASEF_3	transcript	XM_038526993.1	protein_coding	2	c.-280+41195G>A
chr1	76887986	G	A	PASS	intron_variant	MODIFIER	RASEF_3	RASEF_3	transcript	XM_038526994.1	protein_coding	2	c.-36+41195G>A
chr1	76887986	G	A	PASS	intron_variant	MODIFIER	RASEF_3	RASEF_3	transcript	XM_038526996.1	protein_coding	3	c.-163+41195G>A
chr1	76887986	G	A	PASS	intron_variant	MODIFIER	LOC102155601_3	LOC102155601_3	transcript	XR_005354068.1	pseudogene	4	n.608+10766C>T
chr1	76887986	G	A	PASS	intron_variant	MODIFIER	LOC102155601_3	LOC102155601_3	transcript	XR_005354070.1	pseudogene	4	n.608+10766C>T
chr1	76887986	G	A	PASS	intron_variant	MODIFIER	LOC102155601_3	LOC102155601_3	transcript	XR_005354071.1	pseudogene	4	n.608+10766C>T
chr1	76887986	G	A	PASS	intron_variant	MODIFIER	LOC102155601_3	LOC102155601_3	transcript	XR_005354073.1	pseudogene	4	n.521+10766C>T
chr1	76960114	A	ATATATATATATATATATAT	PASS	intron_variant	MODIFIER	LOC102155601_3	LOC102155601_3	transcript	XR_005354069.1	pseudogene	2	n.403+7312_403+7313insATATATATATATATATATA
chr1	76960114	A	ATATATATATATATATATAT	PASS	intron_variant	MODIFIER	RASEF_3	RASEF_3	transcript	XM_038526997.1	protein_coding	3	c.-35-4653_-35-4652insTATATATATATATATATAT
chr1	76960114	A	ATATATATATATATATATAT	PASS	intron_variant	MODIFIER	RASEF_3	RASEF_3	transcript	XM_038526991.1	protein_coding	3	c.-35-4653_-35-4652insTATATATATATATATATAT
chr1	76960114	A	ATATATATATATATATATAT	PASS	intron_variant	MODIFIER	RASEF_3	RASEF_3	transcript	XM_038526993.1	protein_coding	4	c.-35-4653_-35-4652insTATATATATATATATATAT
chr1	76960114	A	ATATATATATATATATATAT	PASS	intron_variant	MODIFIER	RASEF_3	RASEF_3	transcript	XM_038526994.1	protein_coding	2	c.-35-4653_-35-4652insTATATATATATATATATAT
chr1	76960114	A	ATATATATATATATATATAT	PASS	intron_variant	MODIFIER	RASEF_3	RASEF_3	transcript	XM_038526996.1	protein_coding	4	c.-35-4653_-35-4652insTATATATATATATATATAT
chr1	76960114	A	ATATATATATATATATATAT	PASS	intron_variant	MODIFIER	LOC102155601_3	LOC102155601_3	transcript	XR_005354068.1	pseudogene	2	n.403+7312_403+7313insATATATATATATATATATA
chr1	76960114	A	ATATATATATATATATATAT	PASS	intron_variant	MODIFIER	LOC102155601_3	LOC102155601_3	transcript	XR_005354070.1	pseudogene	2	n.403+7312_403+7313insATATATATATATATATATA
chr1	76960114	A	ATATATATATATATATATAT	PASS	intron_variant	MODIFIER	LOC102155601_3	LOC102155601_3	transcript	XR_005354071.1	pseudogene	2	n.403+7312_403+7313insATATATATATATATATATA
chr1	76960114	A	ATATATATATATATATATAT	PASS	intron_variant	MODIFIER	LOC102155601_3	LOC102155601_3	transcript	XR_005354073.1	pseudogene	2	n.316+7312_316+7313insATATATATATATATATATA
chr1	76960114	A	ATATATATATATATATATAT	PASS	intron_variant	MODIFIER	LOC102155601_3	LOC102155601_3	transcript	XR_005354072.1	pseudogene	2	n.403+7312_403+7313insATATATATATATATATATA
chr1	76960114	A	ATATATATATATATATATAT	PASS	intron_variant	MODIFIER	RASEF_3	RASEF_3	transcript	XM_038526992.1	protein_coding	2	c.-35-4653_-35-4652insTATATATATATATATATAT
chr1	76960114	A	ATATATATATATATATATAT	PASS	intron_variant	MODIFIER	RASEF_3	RASEF_3	transcript	XM_038526995.1	protein_coding	1	c.-35-4653_-35-4652insTATATATATATATATATAT
chr1	76963791	CG	C	PASS	intron_variant	MODIFIER	LOC102155601_3	LOC102155601_3	transcript	XR_005354069.1	pseudogene	2	n.403+3635delC
chr1	76963791	CG	C	PASS	intron_variant	MODIFIER	RASEF_3	RASEF_3	transcript	XM_038526997.1	protein_coding	3	c.-35-975delG
chr1	76963791	CG	C	PASS	intron_variant	MODIFIER	RASEF_3	RASEF_3	transcript	XM_038526991.1	protein_coding	3	c.-35-975delG
chr1	76963791	CG	C	PASS	intron_variant	MODIFIER	RASEF_3	RASEF_3	transcript	XM_038526993.1	protein_coding	4	c.-35-975delG
chr1	76963791	CG	C	PASS	intron_variant	MODIFIER	RASEF_3	RASEF_3	transcript	XM_038526994.1	protein_coding	2	c.-35-975delG
chr1	76963791	CG	C	PASS	intron_variant	MODIFIER	RASEF_3	RASEF_3	transcript	XM_038526996.1	protein_coding	4	c.-35-975delG
chr1	76963791	CG	C	PASS	intron_variant	MODIFIER	LOC102155601_3	LOC102155601_3	transcript	XR_005354068.1	pseudogene	2	n.403+3635delC
chr1	76963791	CG	C	PASS	intron_variant	MODIFIER	LOC102155601_3	LOC102155601_3	transcript	XR_005354070.1	pseudogene	2	n.403+3635delC
chr1	76963791	CG	C	PASS	intron_variant	MODIFIER	LOC102155601_3	LOC102155601_3	transcript	XR_005354071.1	pseudogene	2	n.403+3635delC
chr1	76963791	CG	C	PASS	intron_variant	MODIFIER	LOC102155601_3	LOC102155601_3	transcript	XR_005354073.1	pseudogene	2	n.316+3635delC
chr1	76963791	CG	C	PASS	intron_variant	MODIFIER	LOC102155601_3	LOC102155601_3	transcript	XR_005354072.1	pseudogene	2	n.403+3635delC
chr1	76963791	CG	C	PASS	intron_variant	MODIFIER	RASEF_3	RASEF_3	transcript	XM_038526992.1	protein_coding	2	c.-35-975delG
chr1	76963791	CG	C	PASS	intron_variant	MODIFIER	RASEF_3	RASEF_3	transcript	XM_038526995.1	protein_coding	1	c.-35-975delG
chr1	76994577	T	A	PASS	intron_variant	MODIFIER	RASEF_3	RASEF_3	transcript	XM_038526990.1	protein_coding	1	c.465-11197T>A
chr1	76994577	T	A	PASS	intron_variant	MODIFIER	RASEF_3	RASEF_3	transcript	XM_038526997.1	protein_coding	4	c.69-11197T>A
chr1	76994577	T	A	PASS	intron_variant	MODIFIER	RASEF_3	RASEF_3	transcript	XM_038526991.1	protein_coding	4	c.69-11197T>A
chr1	76994577	T	A	PASS	intron_variant	MODIFIER	RASEF_3	RASEF_3	transcript	XM_038526993.1	protein_coding	5	c.69-11197T>A
chr1	76994577	T	A	PASS	intron_variant	MODIFIER	RASEF_3	RASEF_3	transcript	XM_038526994.1	protein_coding	3	c.69-11197T>A
chr1	76994577	T	A	PASS	intron_variant	MODIFIER	RASEF_3	RASEF_3	transcript	XM_038526996.1	protein_coding	5	c.69-11197T>A
chr1	76994577	T	A	PASS	intron_variant	MODIFIER	RASEF_3	RASEF_3	transcript	XM_038526992.1	protein_coding	3	c.69-11197T>A
chr1	76994577	T	A	PASS	intron_variant	MODIFIER	RASEF_3	RASEF_3	transcript	XM_038526995.1	protein_coding	2	c.69-11197T>A
chr1	77005946	T	TTTTC	PASS	intron_variant	MODIFIER	RASEF_3	RASEF_3	transcript	XM_038526990.1	protein_coding	2	c.611+26_611+27insTTTC
chr1	77005946	T	TTTTC	PASS	intron_variant	MODIFIER	RASEF_3	RASEF_3	transcript	XM_038526997.1	protein_coding	5	c.215+26_215+27insTTTC
chr1	77005946	T	TTTTC	PASS	intron_variant	MODIFIER	RASEF_3	RASEF_3	transcript	XM_038526991.1	protein_coding	5	c.215+26_215+27insTTTC
chr1	77005946	T	TTTTC	PASS	intron_variant	MODIFIER	RASEF_3	RASEF_3	transcript	XM_038526993.1	protein_coding	6	c.215+26_215+27insTTTC
chr1	77005946	T	TTTTC	PASS	intron_variant	MODIFIER	RASEF_3	RASEF_3	transcript	XM_038526994.1	protein_coding	4	c.215+26_215+27insTTTC
chr1	77005946	T	TTTTC	PASS	intron_variant	MODIFIER	RASEF_3	RASEF_3	transcript	XM_038526996.1	protein_coding	6	c.215+26_215+27insTTTC
chr1	77005946	T	TTTTC	PASS	intron_variant	MODIFIER	RASEF_3	RASEF_3	transcript	XM_038526992.1	protein_coding	4	c.215+26_215+27insTTTC
chr1	77005946	T	TTTTC	PASS	intron_variant	MODIFIER	RASEF_3	RASEF_3	transcript	XM_038526995.1	protein_coding	3	c.215+26_215+27insTTTC
chr1	77010671	G	T	PASS	intron_variant	MODIFIER	RASEF_3	RASEF_3	transcript	XM_038526990.1	protein_coding	3	c.702+898G>T
chr1	77010671	G	T	PASS	intron_variant	MODIFIER	RASEF_3	RASEF_3	transcript	XM_038526997.1	protein_coding	6	c.306+898G>T
chr1	77010671	G	T	PASS	intron_variant	MODIFIER	RASEF_3	RASEF_3	transcript	XM_038526991.1	protein_coding	6	c.306+898G>T
chr1	77010671	G	T	PASS	intron_variant	MODIFIER	RASEF_3	RASEF_3	transcript	XM_038526993.1	protein_coding	7	c.306+898G>T
chr1	77010671	G	T	PASS	intron_variant	MODIFIER	RASEF_3	RASEF_3	transcript	XM_038526994.1	protein_coding	5	c.306+898G>T
chr1	77010671	G	T	PASS	intron_variant	MODIFIER	RASEF_3	RASEF_3	transcript	XM_038526996.1	protein_coding	7	c.306+898G>T
chr1	77010671	G	T	PASS	intron_variant	MODIFIER	RASEF_3	RASEF_3	transcript	XM_038526992.1	protein_coding	5	c.306+898G>T
chr1	77010671	G	T	PASS	intron_variant	MODIFIER	RASEF_3	RASEF_3	transcript	XM_038526995.1	protein_coding	4	c.306+898G>T
chr1	77121405	C	T	PASS	intergenic_region	MODIFIER	RASEF_3-LOC111096571_3	RASEF_3-LOC111096571_3	intergenic_region	RASEF_3-LOC111096571_3		-1	n.77121405C>T
chr1	77228944	A	T	PASS	intergenic_region	MODIFIER	LOC111096571_3-LOC119867965_3	LOC111096571_3-LOC119867965_3	intergenic_region	LOC111096571_3-LOC119867965_3		-1	n.77228944A>T
chr1	77232715	A	G	PASS	intergenic_region	MODIFIER	LOC111096571_3-LOC119867965_3	LOC111096571_3-LOC119867965_3	intergenic_region	LOC111096571_3-LOC119867965_3		-1	n.77232715A>G
chr1	77305423	T	C	PASS	intergenic_region	MODIFIER	LOC111096571_3-LOC119867965_3	LOC111096571_3-LOC119867965_3	intergenic_region	LOC111096571_3-LOC119867965_3		-1	n.77305423T>C
chr1	77520494	TAG	T	PASS	intergenic_region	MODIFIER	LOC119867965_3-LOC100684363_3	LOC119867965_3-LOC100684363_3	intergenic_region	LOC119867965_3-LOC100684363_3		-1	n.77520495_77520496delAG
chr1	77897654	G	A	PASS	intergenic_region	MODIFIER	LOC100684363_3-LOC119870824_3	LOC100684363_3-LOC119870824_3	intergenic_region	LOC100684363_3-LOC119870824_3		-1	n.77897654G>A
chr1	78253691	C	A	PASS	intron_variant	MODIFIER	TLE1_3	TLE1_3	transcript	XM_038527009.1	protein_coding	16	c.1859+60C>A
chr1	78253691	C	A	PASS	intron_variant	MODIFIER	TLE1_3	TLE1_3	transcript	XM_038527010.1	protein_coding	16	c.1856+60C>A
chr1	78253691	C	A	PASS	intron_variant	MODIFIER	TLE1_3	TLE1_3	transcript	XM_038527011.1	protein_coding	16	c.1829+60C>A
chr1	78253691	C	A	PASS	intron_variant	MODIFIER	TLE1_3	TLE1_3	transcript	XM_038527012.1	protein_coding	16	c.1826+60C>A
chr1	78253691	C	A	PASS	intron_variant	MODIFIER	TLE1_3	TLE1_3	transcript	XM_038527013.1	protein_coding	14	c.1607+60C>A
chr1	78253691	C	A	PASS	intron_variant	MODIFIER	TLE1_3	TLE1_3	transcript	XM_038527014.1	protein_coding	15	c.1514+60C>A
chr1	78861077	CTCT	C	PASS	intergenic_region	MODIFIER	LOC111090728_3-LOC100685388_3	LOC111090728_3-LOC100685388_3	intergenic_region	LOC111090728_3-LOC100685388_3		-1	n.78861078_78861080delTCT
chr1	79069597	G	T	PASS	missense_variant	MODERATE	LOC119875974	LOC119875974	transcript	XM_038527015.1	protein_coding	1	c.3085C>A	p.Pro1029Thr
chr1	79622757	CT	C	PASS	intron_variant	MODIFIER	LOC111090731_3	LOC111090731_3	transcript	XR_005353166.1	pseudogene	3	n.236+1069delA
chr1	79622757	CT	C	PASS	non_coding_transcript_exon_variant	MODIFIER	LOC111090731_3	LOC111090731_3	transcript	XR_005353165.1	pseudogene	4	n.805delA
chr1	79670911	C	T	PASS	intergenic_region	MODIFIER	LOC111090733_3-TLE4_3	LOC111090733_3-TLE4_3	intergenic_region	LOC111090733_3-TLE4_3		-1	n.79670911C>T
chr1	79834941	T	C	PASS	intron_variant	MODIFIER	TLE4_3	TLE4_3	transcript	XM_038527021.1	protein_coding	8	c.612+8133A>G
chr1	79834941	T	C	PASS	intron_variant	MODIFIER	TLE4_3	TLE4_3	transcript	XM_038527023.1	protein_coding	8	c.609+8133A>G
chr1	79834941	T	C	PASS	intron_variant	MODIFIER	TLE4_3	TLE4_3	transcript	XM_038527024.1	protein_coding	7	c.549+8133A>G
chr1	79834941	T	C	PASS	intron_variant	MODIFIER	TLE4_3	TLE4_3	transcript	XM_038527025.1	protein_coding	7	c.546+8133A>G
chr1	79834941	T	C	PASS	intron_variant	MODIFIER	TLE4_3	TLE4_3	transcript	XM_038527026.1	protein_coding	7	c.537+8133A>G
chr1	79834941	T	C	PASS	intron_variant	MODIFIER	TLE4_3	TLE4_3	transcript	XM_038527027.1	protein_coding	7	c.534+8133A>G
chr1	79834941	T	C	PASS	intron_variant	MODIFIER	TLE4_3	TLE4_3	transcript	XM_038527028.1	protein_coding	6	c.474+8133A>G
chr1	79939264	A	C	PASS	intergenic_region	MODIFIER	TLE4_3-LOC111096618_3	TLE4_3-LOC111096618_3	intergenic_region	TLE4_3-LOC111096618_3		-1	n.79939264A>C
chr1	80668387	A	T	PASS	intron_variant	MODIFIER	LOC111096622_3	LOC111096622_3	transcript	XR_005354096.1	pseudogene	1	n.237-1640T>A
chr1	80668387	A	T	PASS	intron_variant	MODIFIER	LOC111096622_3	LOC111096622_3	transcript	XR_005354099.1	pseudogene	1	n.85-1640T>A
chr1	80668387	A	T	PASS	intron_variant	MODIFIER	LOC111096622_3	LOC111096622_3	transcript	XR_005354098.1	pseudogene	1	n.64-1640T>A
chr1	80668387	A	T	PASS	intron_variant	MODIFIER	LOC111096622_3	LOC111096622_3	transcript	XR_005354097.1	pseudogene	1	n.69+39686T>A
chr1	80763475	G	A	PASS	intergenic_region	MODIFIER	LOC111096622_3-LOC119870829_3	LOC111096622_3-LOC119870829_3	intergenic_region	LOC111096622_3-LOC119870829_3		-1	n.80763475G>A
chr1	80820130	G	T	PASS	intergenic_region	MODIFIER	LOC119870829_3-LOC119871044_3	LOC119870829_3-LOC119871044_3	intergenic_region	LOC119870829_3-LOC119871044_3		-1	n.80820130G>T
chr1	81937349	C	T	PASS	synonymous_variant	LOW	VPS13A_3	VPS13A_3	transcript	XM_038527037.1	protein_coding	39	c.4767G>A	p.Glu1589Glu
chr1	81937349	C	T	PASS	synonymous_variant	LOW	VPS13A_3	VPS13A_3	transcript	XM_038527041.1	protein_coding	29	c.3930G>A	p.Glu1310Glu
chr1	81937349	C	T	PASS	synonymous_variant	LOW	VPS13A_3	VPS13A_3	transcript	XM_038527040.1	protein_coding	31	c.3930G>A	p.Glu1310Glu
chr1	81937349	C	T	PASS	synonymous_variant	LOW	VPS13A_3	VPS13A_3	transcript	XM_038527038.1	protein_coding	39	c.4767G>A	p.Glu1589Glu
chr1	81937349	C	T	PASS	synonymous_variant	LOW	VPS13A_3	VPS13A_3	transcript	XM_038527039.1	protein_coding	39	c.4767G>A	p.Glu1589Glu
chr1	81937349	C	T	PASS	non_coding_transcript_exon_variant	MODIFIER	VPS13A_3	VPS13A_3	transcript	XR_005354104.1	pseudogene	39	n.4875G>A
chr1	82151121	C	T	PASS	intergenic_region	MODIFIER	VPS13A_3-FOXB2_3	VPS13A_3-FOXB2_3	intergenic_region	VPS13A_3-FOXB2_3		-1	n.82151121C>T
chr1	82884499	T	C	PASS	intron_variant	MODIFIER	PCSK5_3	PCSK5_3	transcript	XM_038527060.1	protein_coding	20	c.2626+11110A>G
chr1	82884499	T	C	PASS	intron_variant	MODIFIER	PCSK5_3	PCSK5_3	transcript	XM_038527061.1	protein_coding	20	c.2626+11110A>G
chr1	82914639	C	G	PASS	intron_variant	MODIFIER	PCSK5_3	PCSK5_3	transcript	XM_038527060.1	protein_coding	14	c.1901-2207G>C
chr1	82914639	C	G	PASS	intron_variant	MODIFIER	LOC111096657_3	LOC111096657_3	transcript	XR_005354131.1	pseudogene	2	n.251+16311C>G
chr1	82914639	C	G	PASS	intron_variant	MODIFIER	PCSK5_3	PCSK5_3	transcript	XM_038527061.1	protein_coding	14	c.1901-2207G>C
chr1	82914639	C	G	PASS	intron_variant	MODIFIER	PCSK5_3	PCSK5_3	transcript	XM_038527062.1	protein_coding	14	c.1901-2207G>C
chr1	83047157	G	T	PASS	intron_variant	MODIFIER	PCSK5_3	PCSK5_3	transcript	XM_038527060.1	protein_coding	5	c.633-14499C>A
chr1	83047157	G	T	PASS	intron_variant	MODIFIER	PCSK5_3	PCSK5_3	transcript	XM_038527061.1	protein_coding	5	c.633-14499C>A
chr1	83047157	G	T	PASS	intron_variant	MODIFIER	PCSK5_3	PCSK5_3	transcript	XM_038527062.1	protein_coding	5	c.633-14499C>A
chr1	83138951	C	T	PASS	intron_variant	MODIFIER	PCSK5_3	PCSK5_3	transcript	XM_038527060.1	protein_coding	2	c.297+15209G>A
chr1	83138951	C	T	PASS	intron_variant	MODIFIER	PCSK5_3	PCSK5_3	transcript	XM_038527061.1	protein_coding	2	c.297+15209G>A
chr1	83138951	C	T	PASS	intron_variant	MODIFIER	PCSK5_3	PCSK5_3	transcript	XM_038527062.1	protein_coding	2	c.297+15209G>A
chr1	83151162	T	C	PASS	intron_variant	MODIFIER	PCSK5_3	PCSK5_3	transcript	XM_038527060.1	protein_coding	2	c.297+2998A>G
chr1	83151162	T	C	PASS	intron_variant	MODIFIER	PCSK5_3	PCSK5_3	transcript	XM_038527061.1	protein_coding	2	c.297+2998A>G
chr1	83151162	T	C	PASS	intron_variant	MODIFIER	PCSK5_3	PCSK5_3	transcript	XM_038527062.1	protein_coding	2	c.297+2998A>G
chr1	83355736	C	T	PASS	intron_variant	MODIFIER	LOC102151731_3	LOC102151731_3	transcript	XR_005354149.1	pseudogene	3	n.385-16992G>A
chr1	83355736	C	T	PASS	intron_variant	MODIFIER	LOC102151731_3	LOC102151731_3	transcript	XR_005354144.1	pseudogene	3	n.385-16992G>A
chr1	83355736	C	T	PASS	intron_variant	MODIFIER	LOC102151731_3	LOC102151731_3	transcript	XR_005354145.1	pseudogene	3	n.385-16992G>A
chr1	83355736	C	T	PASS	intron_variant	MODIFIER	LOC102151731_3	LOC102151731_3	transcript	XR_005354146.1	pseudogene	3	n.385-16992G>A
chr1	83355736	C	T	PASS	intron_variant	MODIFIER	LOC102151731_3	LOC102151731_3	transcript	XR_005354147.1	pseudogene	3	n.385-16992G>A
chr1	83355736	C	T	PASS	intron_variant	MODIFIER	LOC102151731_3	LOC102151731_3	transcript	XR_005354148.1	pseudogene	3	n.385-16992G>A
chr1	84204911	C	T	PASS	intron_variant	MODIFIER	RORB_3	RORB_3	transcript	XM_038527076.1	protein_coding	3	c.235+756G>A
chr1	84204911	C	T	PASS	intron_variant	MODIFIER	RORB_3	RORB_3	transcript	XM_038527077.1	protein_coding	3	c.235+756G>A
chr1	85962662	C	A	PASS	intron_variant	MODIFIER	LOC119869527_3	LOC119869527_3	transcript	XR_005353182.1	pseudogene	2	n.199-1134C>A
chr1	86214799	G	A	PASS	intron_variant	MODIFIER	GDA_3	GDA_3	transcript	XM_038527081.1	protein_coding	3	c.385-1669C>T
chr1	86751576	G	A	PASS	intergenic_region	MODIFIER	CEMIP2_3-LOC100683128_3	CEMIP2_3-LOC100683128_3	intergenic_region	CEMIP2_3-LOC100683128_3		-1	n.86751576G>A
chr1	87202783	A	C	PASS	intron_variant	MODIFIER	TRPM3_3	TRPM3_3	transcript	XM_038527093.1	protein_coding	1	c.177+924A>C
chr1	87202783	A	C	PASS	intron_variant	MODIFIER	TRPM3_3	TRPM3_3	transcript	XM_038527094.1	protein_coding	1	c.177+924A>C
chr1	87202783	A	C	PASS	intron_variant	MODIFIER	TRPM3_3	TRPM3_3	transcript	XM_038527095.1	protein_coding	1	c.177+924A>C
chr1	87202783	A	C	PASS	intron_variant	MODIFIER	TRPM3_3	TRPM3_3	transcript	XM_038527096.1	protein_coding	1	c.177+924A>C
chr1	87202783	A	C	PASS	intron_variant	MODIFIER	TRPM3_3	TRPM3_3	transcript	XM_038527097.1	protein_coding	1	c.177+924A>C
chr1	87202783	A	C	PASS	intron_variant	MODIFIER	TRPM3_3	TRPM3_3	transcript	XM_038527098.1	protein_coding	1	c.177+924A>C
chr1	87202783	A	C	PASS	intron_variant	MODIFIER	TRPM3_3	TRPM3_3	transcript	XM_038527099.1	protein_coding	1	c.177+924A>C
chr1	87202783	A	C	PASS	intron_variant	MODIFIER	TRPM3_3	TRPM3_3	transcript	XM_038527100.1	protein_coding	1	c.177+924A>C
chr1	87202783	A	C	PASS	intron_variant	MODIFIER	TRPM3_3	TRPM3_3	transcript	XM_038527103.1	protein_coding	1	c.177+924A>C
chr1	87202783	A	C	PASS	intron_variant	MODIFIER	TRPM3_3	TRPM3_3	transcript	XM_038527101.1	protein_coding	1	c.177+924A>C
chr1	87202783	A	C	PASS	intron_variant	MODIFIER	TRPM3_3	TRPM3_3	transcript	XM_038527102.1	protein_coding	1	c.177+924A>C
chr1	87525152	C	G	PASS	intron_variant	MODIFIER	TRPM3_3	TRPM3_3	transcript	XM_038527093.1	protein_coding	8	c.1224-8320C>G
chr1	87525152	C	G	PASS	intron_variant	MODIFIER	LOC111096727_3	LOC111096727_3	transcript	XR_005354186.1	pseudogene	2	n.378+10593G>C
chr1	87525152	C	G	PASS	intron_variant	MODIFIER	TRPM3_3	TRPM3_3	transcript	XM_038527094.1	protein_coding	8	c.1224-8320C>G
chr1	87525152	C	G	PASS	intron_variant	MODIFIER	TRPM3_3	TRPM3_3	transcript	XM_038527095.1	protein_coding	8	c.1224-8320C>G
chr1	87525152	C	G	PASS	intron_variant	MODIFIER	TRPM3_3	TRPM3_3	transcript	XM_038527096.1	protein_coding	7	c.1149-8320C>G
chr1	87525152	C	G	PASS	intron_variant	MODIFIER	TRPM3_3	TRPM3_3	transcript	XM_038527097.1	protein_coding	8	c.1224-8320C>G
chr1	87525152	C	G	PASS	intron_variant	MODIFIER	TRPM3_3	TRPM3_3	transcript	XM_038527098.1	protein_coding	7	c.1149-8320C>G
chr1	87525152	C	G	PASS	intron_variant	MODIFIER	TRPM3_3	TRPM3_3	transcript	XM_038527099.1	protein_coding	7	c.1149-8320C>G
chr1	87525152	C	G	PASS	intron_variant	MODIFIER	TRPM3_3	TRPM3_3	transcript	XM_038527100.1	protein_coding	7	c.1149-8320C>G
chr1	87525152	C	G	PASS	intron_variant	MODIFIER	TRPM3_3	TRPM3_3	transcript	XM_038527101.1	protein_coding	8	c.1224-8320C>G
chr1	87525152	C	G	PASS	intron_variant	MODIFIER	TRPM3_3	TRPM3_3	transcript	XM_038527102.1	protein_coding	7	c.1149-8320C>G
chr1	87525152	C	G	PASS	intron_variant	MODIFIER	LOC111096727_3	LOC111096727_3	transcript	XR_005354184.1	pseudogene	2	n.378+10593G>C
chr1	87525152	C	G	PASS	intron_variant	MODIFIER	LOC111096727_3	LOC111096727_3	transcript	XR_005354185.1	pseudogene	2	n.378+10593G>C
chr1	87525152	C	G	PASS	intron_variant	MODIFIER	LOC111096727_3	LOC111096727_3	transcript	XR_005354187.1	pseudogene	2	n.378+10593G>C
chr1	87525152	C	G	PASS	intron_variant	MODIFIER	LOC111096727_3	LOC111096727_3	transcript	XR_005354189.1	pseudogene	2	n.378+10593G>C
chr1	87769198	G	C	PASS	intron_variant	MODIFIER	LOC119870835_3	LOC119870835_3	transcript	XR_005354196.1	pseudogene	1	n.137+8925C>G
chr1	87872835	G	C	PASS	intron_variant	MODIFIER	SMC5_3	SMC5_3	transcript	XM_038527106.1	protein_coding	17	c.2410-1094C>G
chr1	87872835	G	C	PASS	intron_variant	MODIFIER	SMC5_3	SMC5_3	transcript	XM_038527108.1	protein_coding	17	c.2170-1094C>G
chr1	87872835	G	C	PASS	intron_variant	MODIFIER	SMC5_3	SMC5_3	transcript	XM_038527107.1	protein_coding	17	c.2410-1094C>G
chr1	88173848	A	AT	PASS	intergenic_region	MODIFIER	LOC100856248_3-LOC106559459_3	LOC100856248_3-LOC106559459_3	intergenic_region	LOC100856248_3-LOC106559459_3		-1	n.88173848_88173849insT
chr1	88199441	G	A	PASS	intergenic_region	MODIFIER	LOC100856248_3-LOC106559459_3	LOC100856248_3-LOC106559459_3	intergenic_region	LOC100856248_3-LOC106559459_3		-1	n.88199441G>A
chr1	88457166	TTTTA	T	PASS	upstream_gene_variant	MODIFIER	APBA1_3	APBA1_3	transcript	XM_038527131.1	protein_coding	-1	c.-3858_-3855delTTTA
chr1	88457166	TTTTA	T	PASS	upstream_gene_variant	MODIFIER	APBA1_3	APBA1_3	transcript	XM_038527133.1	protein_coding	-1	c.-3837_-3834delTTTA
chr1	88457166	TTTTA	T	PASS	upstream_gene_variant	MODIFIER	APBA1_3	APBA1_3	transcript	XM_038527132.1	protein_coding	-1	c.-3842_-3839delTTTA
chr1	88457166	TTTTA	T	PASS	intergenic_region	MODIFIER	PTAR1_3-APBA1_3	PTAR1_3-APBA1_3	intergenic_region	PTAR1_3-APBA1_3		-1	n.88457167_88457170delTTTA
chr1	88509762	T	A	PASS	intron_variant	MODIFIER	APBA1_3	APBA1_3	transcript	XM_038527131.1	protein_coding	1	c.-72+48809T>A
chr1	88509762	T	A	PASS	intron_variant	MODIFIER	APBA1_3	APBA1_3	transcript	XM_038527133.1	protein_coding	1	c.-72+48830T>A
chr1	88509762	T	A	PASS	intron_variant	MODIFIER	APBA1_3	APBA1_3	transcript	XM_038527132.1	protein_coding	1	c.-72+48825T>A
chr1	89124837	C	T	PASS	intron_variant	MODIFIER	PIP5K1B_3	PIP5K1B_3	transcript	XM_038527137.1	protein_coding	7	c.772-2809G>A
chr1	89124837	C	T	PASS	intron_variant	MODIFIER	PIP5K1B_3	PIP5K1B_3	transcript	XM_038527143.1	protein_coding	5	c.613-2809G>A
chr1	89124837	C	T	PASS	intron_variant	MODIFIER	PIP5K1B_3	PIP5K1B_3	transcript	XM_038527140.1	protein_coding	7	c.772-2809G>A
chr1	89124837	C	T	PASS	intron_variant	MODIFIER	PIP5K1B_3	PIP5K1B_3	transcript	XM_038527141.1	protein_coding	7	c.772-2809G>A
chr1	89124837	C	T	PASS	intron_variant	MODIFIER	PIP5K1B_3	PIP5K1B_3	transcript	XM_038527139.1	protein_coding	7	c.772-2809G>A
chr1	89124837	C	T	PASS	intron_variant	MODIFIER	PIP5K1B_3	PIP5K1B_3	transcript	XM_038527138.1	protein_coding	8	c.772-2809G>A
chr1	89124837	C	T	PASS	intron_variant	MODIFIER	PIP5K1B_3	PIP5K1B_3	transcript	XM_038527142.1	protein_coding	7	c.772-2809G>A
chr1	89578445	T	C	PASS	intron_variant	MODIFIER	PGM5_3	PGM5_3	transcript	XM_038527145.1	protein_coding	6	c.1044-10554A>G
chr1	89977523	C	A	PASS	intron_variant	MODIFIER	DOCK8_3	DOCK8_3	transcript	XM_038527147.1	protein_coding	23	c.2872-1293C>A
chr1	90047093	C	T	PASS	intron_variant	MODIFIER	DOCK8_3	DOCK8_3	transcript	XM_038527147.1	protein_coding	47	c.6074+3240C>T
chr1	90097771	C	A	PASS	intron_variant	MODIFIER	KANK1_3	KANK1_3	transcript	XM_038527148.1	protein_coding	1	c.-212+11462C>A
chr1	90194094	G	A	PASS	intron_variant	MODIFIER	KANK1_3	KANK1_3	transcript	XM_038527148.1	protein_coding	2	c.-83-37324G>A
chr1	90194094	G	A	PASS	intron_variant	MODIFIER	KANK1_3	KANK1_3	transcript	XM_038527149.1	protein_coding	2	c.-83-37324G>A
chr1	90264797	C	T	PASS	missense_variant	MODERATE	KANK1_3	KANK1_3	transcript	XM_038527148.1	protein_coding	4	c.2645C>T	p.Pro882Leu
chr1	90264797	C	T	PASS	missense_variant	MODERATE	KANK1_3	KANK1_3	transcript	XM_038527149.1	protein_coding	4	c.2645C>T	p.Pro882Leu
chr1	90264797	C	T	PASS	missense_variant	MODERATE	KANK1_3	KANK1_3	transcript	XM_038527153.1	protein_coding	3	c.2171C>T	p.Pro724Leu
chr1	90264797	C	T	PASS	missense_variant	MODERATE	KANK1_3	KANK1_3	transcript	XM_038527154.1	protein_coding	2	c.2171C>T	p.Pro724Leu
chr1	90264797	C	T	PASS	missense_variant	MODERATE	KANK1_3	KANK1_3	transcript	XM_038527155.1	protein_coding	2	c.2171C>T	p.Pro724Leu
chr1	90264797	C	T	PASS	missense_variant	MODERATE	KANK1_3	KANK1_3	transcript	XM_038527156.1	protein_coding	2	c.2171C>T	p.Pro724Leu
chr1	90264797	C	T	PASS	missense_variant	MODERATE	KANK1_3	KANK1_3	transcript	XM_038527157.1	protein_coding	2	c.2171C>T	p.Pro724Leu
chr1	90264797	C	T	PASS	missense_variant	MODERATE	KANK1_3	KANK1_3	transcript	XM_038527150.1	protein_coding	1	c.2171C>T	p.Pro724Leu
chr1	90264797	C	T	PASS	missense_variant	MODERATE	KANK1_3	KANK1_3	transcript	XM_038527151.1	protein_coding	1	c.2171C>T	p.Pro724Leu
chr1	90264797	C	T	PASS	missense_variant	MODERATE	KANK1_3	KANK1_3	transcript	XM_038527152.1	protein_coding	1	c.2171C>T	p.Pro724Leu
chr1	91689308	G	A	PASS	intergenic_region	MODIFIER	SMARCA2_3-LOC100686886_3	SMARCA2_3-LOC100686886_3	intergenic_region	SMARCA2_3-LOC100686886_3		-1	n.91689308G>A
chr1	91732617	G	GA	PASS	intergenic_region	MODIFIER	LOC100686886_3-VLDLR_3	LOC100686886_3-VLDLR_3	intergenic_region	LOC100686886_3-VLDLR_3		-1	n.91732617_91732618insA
chr1	92986123	C	T	PASS	intron_variant	MODIFIER	GLIS3_3	GLIS3_3	transcript	XM_038527215.1	protein_coding	11	c.2307-5875G>A
chr1	92986123	C	T	PASS	intron_variant	MODIFIER	GLIS3_3	GLIS3_3	transcript	XM_038527228.1	protein_coding	7	c.2088-5875G>A
chr1	92986123	C	T	PASS	intron_variant	MODIFIER	GLIS3_3	GLIS3_3	transcript	XM_038527234.1	protein_coding	8	c.1842-5875G>A
chr1	92986123	C	T	PASS	intron_variant	MODIFIER	GLIS3_3	GLIS3_3	transcript	XM_038527235.1	protein_coding	7	c.1842-5875G>A
chr1	92986123	C	T	PASS	intron_variant	MODIFIER	GLIS3_3	GLIS3_3	transcript	XM_038527233.1	protein_coding	8	c.1842-5875G>A
chr1	92986123	C	T	PASS	intron_variant	MODIFIER	GLIS3_3	GLIS3_3	transcript	XM_038527226.1	protein_coding	8	c.2307-5875G>A
chr1	92986123	C	T	PASS	intron_variant	MODIFIER	GLIS3_3	GLIS3_3	transcript	XM_038527236.1	protein_coding	7	c.1842-5875G>A
chr1	92986123	C	T	PASS	intron_variant	MODIFIER	GLIS3_3	GLIS3_3	transcript	XM_038527222.1	protein_coding	8	c.2307-5875G>A
chr1	92986123	C	T	PASS	intron_variant	MODIFIER	GLIS3_3	GLIS3_3	transcript	XM_038527225.1	protein_coding	11	c.2307-5875G>A
chr1	92986123	C	T	PASS	intron_variant	MODIFIER	GLIS3_3	GLIS3_3	transcript	XM_038527223.1	protein_coding	11	c.2307-5875G>A
chr1	92986123	C	T	PASS	intron_variant	MODIFIER	GLIS3_3	GLIS3_3	transcript	XM_038527219.1	protein_coding	11	c.2307-5875G>A
chr1	92986123	C	T	PASS	intron_variant	MODIFIER	GLIS3_3	GLIS3_3	transcript	XM_038527221.1	protein_coding	12	c.2307-5875G>A
chr1	92986123	C	T	PASS	intron_variant	MODIFIER	GLIS3_3	GLIS3_3	transcript	XM_038527229.1	protein_coding	11	c.1842-5875G>A
chr1	92986123	C	T	PASS	intron_variant	MODIFIER	GLIS3_3	GLIS3_3	transcript	XM_038527230.1	protein_coding	12	c.1842-5875G>A
chr1	92986123	C	T	PASS	intron_variant	MODIFIER	GLIS3_3	GLIS3_3	transcript	XM_038527231.1	protein_coding	10	c.1842-5875G>A
chr1	92986123	C	T	PASS	intron_variant	MODIFIER	GLIS3_3	GLIS3_3	transcript	XM_038527232.1	protein_coding	11	c.1842-5875G>A
chr1	92986123	C	T	PASS	intron_variant	MODIFIER	GLIS3_3	GLIS3_3	transcript	XM_038527216.1	protein_coding	12	c.2307-5875G>A
chr1	92986123	C	T	PASS	intron_variant	MODIFIER	GLIS3_3	GLIS3_3	transcript	XM_038527217.1	protein_coding	12	c.2307-5875G>A
chr1	92986123	C	T	PASS	intron_variant	MODIFIER	GLIS3_3	GLIS3_3	transcript	XM_038527218.1	protein_coding	12	c.2307-5875G>A
chr1	92986123	C	T	PASS	intron_variant	MODIFIER	GLIS3_3	GLIS3_3	transcript	XM_038527220.1	protein_coding	13	c.2307-5875G>A
chr1	92986123	C	T	PASS	intron_variant	MODIFIER	GLIS3_3	GLIS3_3	transcript	XM_038527224.1	protein_coding	10	c.2307-5875G>A
chr1	92986123	C	T	PASS	intron_variant	MODIFIER	GLIS3_3	GLIS3_3	transcript	XM_038527227.1	protein_coding	11	c.2307-5875G>A
chr1	92986756	C	T	PASS	intron_variant	MODIFIER	GLIS3_3	GLIS3_3	transcript	XM_038527215.1	protein_coding	11	c.2307-6508G>A
chr1	92986756	C	T	PASS	intron_variant	MODIFIER	GLIS3_3	GLIS3_3	transcript	XM_038527228.1	protein_coding	7	c.2088-6508G>A
chr1	92986756	C	T	PASS	intron_variant	MODIFIER	GLIS3_3	GLIS3_3	transcript	XM_038527234.1	protein_coding	8	c.1842-6508G>A
chr1	92986756	C	T	PASS	intron_variant	MODIFIER	GLIS3_3	GLIS3_3	transcript	XM_038527235.1	protein_coding	7	c.1842-6508G>A
chr1	92986756	C	T	PASS	intron_variant	MODIFIER	GLIS3_3	GLIS3_3	transcript	XM_038527233.1	protein_coding	8	c.1842-6508G>A
chr1	92986756	C	T	PASS	intron_variant	MODIFIER	GLIS3_3	GLIS3_3	transcript	XM_038527226.1	protein_coding	8	c.2307-6508G>A
chr1	92986756	C	T	PASS	intron_variant	MODIFIER	GLIS3_3	GLIS3_3	transcript	XM_038527236.1	protein_coding	7	c.1842-6508G>A
chr1	92986756	C	T	PASS	intron_variant	MODIFIER	GLIS3_3	GLIS3_3	transcript	XM_038527222.1	protein_coding	8	c.2307-6508G>A
chr1	92986756	C	T	PASS	intron_variant	MODIFIER	GLIS3_3	GLIS3_3	transcript	XM_038527225.1	protein_coding	11	c.2307-6508G>A
chr1	92986756	C	T	PASS	intron_variant	MODIFIER	GLIS3_3	GLIS3_3	transcript	XM_038527223.1	protein_coding	11	c.2307-6508G>A
chr1	92986756	C	T	PASS	intron_variant	MODIFIER	GLIS3_3	GLIS3_3	transcript	XM_038527219.1	protein_coding	11	c.2307-6508G>A
chr1	92986756	C	T	PASS	intron_variant	MODIFIER	GLIS3_3	GLIS3_3	transcript	XM_038527221.1	protein_coding	12	c.2307-6508G>A
chr1	92986756	C	T	PASS	intron_variant	MODIFIER	GLIS3_3	GLIS3_3	transcript	XM_038527229.1	protein_coding	11	c.1842-6508G>A
chr1	92986756	C	T	PASS	intron_variant	MODIFIER	GLIS3_3	GLIS3_3	transcript	XM_038527230.1	protein_coding	12	c.1842-6508G>A
chr1	92986756	C	T	PASS	intron_variant	MODIFIER	GLIS3_3	GLIS3_3	transcript	XM_038527231.1	protein_coding	10	c.1842-6508G>A
chr1	92986756	C	T	PASS	intron_variant	MODIFIER	GLIS3_3	GLIS3_3	transcript	XM_038527232.1	protein_coding	11	c.1842-6508G>A
chr1	92986756	C	T	PASS	intron_variant	MODIFIER	GLIS3_3	GLIS3_3	transcript	XM_038527216.1	protein_coding	12	c.2307-6508G>A
chr1	92986756	C	T	PASS	intron_variant	MODIFIER	GLIS3_3	GLIS3_3	transcript	XM_038527217.1	protein_coding	12	c.2307-6508G>A
chr1	92986756	C	T	PASS	intron_variant	MODIFIER	GLIS3_3	GLIS3_3	transcript	XM_038527218.1	protein_coding	12	c.2307-6508G>A
chr1	92986756	C	T	PASS	intron_variant	MODIFIER	GLIS3_3	GLIS3_3	transcript	XM_038527220.1	protein_coding	13	c.2307-6508G>A
chr1	92986756	C	T	PASS	intron_variant	MODIFIER	GLIS3_3	GLIS3_3	transcript	XM_038527224.1	protein_coding	10	c.2307-6508G>A
chr1	92986756	C	T	PASS	intron_variant	MODIFIER	GLIS3_3	GLIS3_3	transcript	XM_038527227.1	protein_coding	11	c.2307-6508G>A
chr1	93047959	G	A	PASS	intron_variant	MODIFIER	GLIS3_3	GLIS3_3	transcript	XM_038527215.1	protein_coding	9	c.1992+39C>T
chr1	93047959	G	A	PASS	intron_variant	MODIFIER	LOC111096953_3	LOC111096953_3	transcript	XR_005354270.1	pseudogene	1	n.203+3094G>A
chr1	93047959	G	A	PASS	intron_variant	MODIFIER	GLIS3_3	GLIS3_3	transcript	XM_038527228.1	protein_coding	5	c.1773+39C>T
chr1	93047959	G	A	PASS	intron_variant	MODIFIER	GLIS3_3	GLIS3_3	transcript	XM_038527234.1	protein_coding	6	c.1527+39C>T
chr1	93047959	G	A	PASS	intron_variant	MODIFIER	GLIS3_3	GLIS3_3	transcript	XM_038527235.1	protein_coding	5	c.1527+39C>T
chr1	93047959	G	A	PASS	intron_variant	MODIFIER	GLIS3_3	GLIS3_3	transcript	XM_038527233.1	protein_coding	6	c.1527+39C>T
chr1	93047959	G	A	PASS	intron_variant	MODIFIER	GLIS3_3	GLIS3_3	transcript	XM_038527226.1	protein_coding	6	c.1992+39C>T
chr1	93047959	G	A	PASS	intron_variant	MODIFIER	GLIS3_3	GLIS3_3	transcript	XM_038527236.1	protein_coding	5	c.1527+39C>T
chr1	93047959	G	A	PASS	intron_variant	MODIFIER	GLIS3_3	GLIS3_3	transcript	XM_038527222.1	protein_coding	6	c.1992+39C>T
chr1	93047959	G	A	PASS	intron_variant	MODIFIER	GLIS3_3	GLIS3_3	transcript	XM_038527225.1	protein_coding	9	c.1992+39C>T
chr1	93047959	G	A	PASS	intron_variant	MODIFIER	GLIS3_3	GLIS3_3	transcript	XM_038527223.1	protein_coding	9	c.1992+39C>T
chr1	93047959	G	A	PASS	intron_variant	MODIFIER	GLIS3_3	GLIS3_3	transcript	XM_038527219.1	protein_coding	9	c.1992+39C>T
chr1	93047959	G	A	PASS	intron_variant	MODIFIER	GLIS3_3	GLIS3_3	transcript	XM_038527221.1	protein_coding	10	c.1992+39C>T
chr1	93047959	G	A	PASS	intron_variant	MODIFIER	GLIS3_3	GLIS3_3	transcript	XM_038527229.1	protein_coding	9	c.1527+39C>T
chr1	93047959	G	A	PASS	intron_variant	MODIFIER	GLIS3_3	GLIS3_3	transcript	XM_038527230.1	protein_coding	10	c.1527+39C>T
chr1	93047959	G	A	PASS	intron_variant	MODIFIER	GLIS3_3	GLIS3_3	transcript	XM_038527231.1	protein_coding	8	c.1527+39C>T
chr1	93047959	G	A	PASS	intron_variant	MODIFIER	GLIS3_3	GLIS3_3	transcript	XM_038527232.1	protein_coding	9	c.1527+39C>T
chr1	93047959	G	A	PASS	intron_variant	MODIFIER	GLIS3_3	GLIS3_3	transcript	XM_038527216.1	protein_coding	10	c.1992+39C>T
chr1	93047959	G	A	PASS	intron_variant	MODIFIER	GLIS3_3	GLIS3_3	transcript	XM_038527217.1	protein_coding	10	c.1992+39C>T
chr1	93047959	G	A	PASS	intron_variant	MODIFIER	GLIS3_3	GLIS3_3	transcript	XM_038527218.1	protein_coding	10	c.1992+39C>T
chr1	93047959	G	A	PASS	intron_variant	MODIFIER	GLIS3_3	GLIS3_3	transcript	XM_038527220.1	protein_coding	11	c.1992+39C>T
chr1	93047959	G	A	PASS	intron_variant	MODIFIER	GLIS3_3	GLIS3_3	transcript	XM_038527224.1	protein_coding	8	c.1992+39C>T
chr1	93047959	G	A	PASS	intron_variant	MODIFIER	GLIS3_3	GLIS3_3	transcript	XM_038527227.1	protein_coding	9	c.1992+39C>T
chr1	93063545	C	T	PASS	intron_variant	MODIFIER	GLIS3_3	GLIS3_3	transcript	XM_038527215.1	protein_coding	7	c.1720-11139G>A
chr1	93063545	C	T	PASS	intron_variant	MODIFIER	GLIS3_3	GLIS3_3	transcript	XM_038527228.1	protein_coding	3	c.1501-11139G>A
chr1	93063545	C	T	PASS	intron_variant	MODIFIER	GLIS3_3	GLIS3_3	transcript	XM_038527234.1	protein_coding	4	c.1255-11139G>A
chr1	93063545	C	T	PASS	intron_variant	MODIFIER	GLIS3_3	GLIS3_3	transcript	XM_038527235.1	protein_coding	3	c.1255-11139G>A
chr1	93063545	C	T	PASS	intron_variant	MODIFIER	GLIS3_3	GLIS3_3	transcript	XM_038527233.1	protein_coding	4	c.1255-11139G>A
chr1	93063545	C	T	PASS	intron_variant	MODIFIER	GLIS3_3	GLIS3_3	transcript	XM_038527226.1	protein_coding	4	c.1720-11139G>A
chr1	93063545	C	T	PASS	intron_variant	MODIFIER	GLIS3_3	GLIS3_3	transcript	XM_038527236.1	protein_coding	3	c.1255-11139G>A
chr1	93063545	C	T	PASS	intron_variant	MODIFIER	GLIS3_3	GLIS3_3	transcript	XM_038527222.1	protein_coding	4	c.1720-11139G>A
chr1	93063545	C	T	PASS	intron_variant	MODIFIER	GLIS3_3	GLIS3_3	transcript	XM_038527225.1	protein_coding	7	c.1720-11139G>A
chr1	93063545	C	T	PASS	intron_variant	MODIFIER	GLIS3_3	GLIS3_3	transcript	XM_038527223.1	protein_coding	7	c.1720-11139G>A
chr1	93063545	C	T	PASS	intron_variant	MODIFIER	GLIS3_3	GLIS3_3	transcript	XM_038527219.1	protein_coding	7	c.1720-11139G>A
chr1	93063545	C	T	PASS	intron_variant	MODIFIER	GLIS3_3	GLIS3_3	transcript	XM_038527221.1	protein_coding	8	c.1720-11139G>A
chr1	93063545	C	T	PASS	intron_variant	MODIFIER	GLIS3_3	GLIS3_3	transcript	XM_038527229.1	protein_coding	7	c.1255-11139G>A
chr1	93063545	C	T	PASS	intron_variant	MODIFIER	GLIS3_3	GLIS3_3	transcript	XM_038527230.1	protein_coding	8	c.1255-11139G>A
chr1	93063545	C	T	PASS	intron_variant	MODIFIER	GLIS3_3	GLIS3_3	transcript	XM_038527231.1	protein_coding	6	c.1255-11139G>A
chr1	93063545	C	T	PASS	intron_variant	MODIFIER	GLIS3_3	GLIS3_3	transcript	XM_038527232.1	protein_coding	7	c.1255-11139G>A
chr1	93063545	C	T	PASS	intron_variant	MODIFIER	GLIS3_3	GLIS3_3	transcript	XM_038527216.1	protein_coding	8	c.1720-11139G>A
chr1	93063545	C	T	PASS	intron_variant	MODIFIER	GLIS3_3	GLIS3_3	transcript	XM_038527217.1	protein_coding	8	c.1720-11139G>A
chr1	93063545	C	T	PASS	intron_variant	MODIFIER	GLIS3_3	GLIS3_3	transcript	XM_038527218.1	protein_coding	8	c.1720-11139G>A
chr1	93063545	C	T	PASS	intron_variant	MODIFIER	GLIS3_3	GLIS3_3	transcript	XM_038527220.1	protein_coding	9	c.1720-11139G>A
chr1	93063545	C	T	PASS	intron_variant	MODIFIER	GLIS3_3	GLIS3_3	transcript	XM_038527224.1	protein_coding	6	c.1720-11139G>A
chr1	93063545	C	T	PASS	intron_variant	MODIFIER	GLIS3_3	GLIS3_3	transcript	XM_038527227.1	protein_coding	7	c.1720-11139G>A
chr1	93267596	G	C	PASS	intron_variant	MODIFIER	GLIS3_3	GLIS3_3	transcript	XM_038527215.1	protein_coding	5	c.389-14161C>G
chr1	93267596	G	C	PASS	intron_variant	MODIFIER	LOC119870844_3	LOC119870844_3	transcript	XR_005354271.1	pseudogene	1	n.111+835G>C
chr1	93267596	G	C	PASS	intron_variant	MODIFIER	GLIS3_3	GLIS3_3	transcript	XM_038527228.1	protein_coding	1	c.170-14161C>G
chr1	93267596	G	C	PASS	intron_variant	MODIFIER	GLIS3_3	GLIS3_3	transcript	XM_038527234.1	protein_coding	1	c.-241-5291C>G
chr1	93267596	G	C	PASS	intron_variant	MODIFIER	GLIS3_3	GLIS3_3	transcript	XM_038527235.1	protein_coding	1	c.-77-14161C>G
chr1	93267596	G	C	PASS	intron_variant	MODIFIER	GLIS3_3	GLIS3_3	transcript	XM_038527233.1	protein_coding	1	c.-241-5291C>G
chr1	93267596	G	C	PASS	intron_variant	MODIFIER	GLIS3_3	GLIS3_3	transcript	XM_038527226.1	protein_coding	2	c.389-14161C>G
chr1	93267596	G	C	PASS	intron_variant	MODIFIER	GLIS3_3	GLIS3_3	transcript	XM_038527236.1	protein_coding	1	c.-77-14161C>G
chr1	93267596	G	C	PASS	intron_variant	MODIFIER	GLIS3_3	GLIS3_3	transcript	XM_038527222.1	protein_coding	2	c.389-14161C>G
chr1	93267596	G	C	PASS	intron_variant	MODIFIER	GLIS3_3	GLIS3_3	transcript	XM_038527225.1	protein_coding	5	c.389-14161C>G
chr1	93267596	G	C	PASS	intron_variant	MODIFIER	GLIS3_3	GLIS3_3	transcript	XM_038527223.1	protein_coding	5	c.389-14161C>G
chr1	93267596	G	C	PASS	intron_variant	MODIFIER	GLIS3_3	GLIS3_3	transcript	XM_038527219.1	protein_coding	5	c.389-14161C>G
chr1	93267596	G	C	PASS	intron_variant	MODIFIER	GLIS3_3	GLIS3_3	transcript	XM_038527221.1	protein_coding	6	c.389-14161C>G
chr1	93267596	G	C	PASS	intron_variant	MODIFIER	GLIS3_3	GLIS3_3	transcript	XM_038527229.1	protein_coding	4	c.-241-5291C>G
chr1	93267596	G	C	PASS	intron_variant	MODIFIER	GLIS3_3	GLIS3_3	transcript	XM_038527230.1	protein_coding	5	c.-241-5291C>G
chr1	93267596	G	C	PASS	intron_variant	MODIFIER	GLIS3_3	GLIS3_3	transcript	XM_038527231.1	protein_coding	4	c.-77-14161C>G
chr1	93267596	G	C	PASS	intron_variant	MODIFIER	GLIS3_3	GLIS3_3	transcript	XM_038527232.1	protein_coding	5	c.-77-14161C>G
chr1	93267596	G	C	PASS	intron_variant	MODIFIER	GLIS3_3	GLIS3_3	transcript	XM_038527216.1	protein_coding	6	c.389-14161C>G
chr1	93267596	G	C	PASS	intron_variant	MODIFIER	GLIS3_3	GLIS3_3	transcript	XM_038527217.1	protein_coding	6	c.389-14161C>G
chr1	93267596	G	C	PASS	intron_variant	MODIFIER	GLIS3_3	GLIS3_3	transcript	XM_038527218.1	protein_coding	6	c.389-14161C>G
chr1	93267596	G	C	PASS	intron_variant	MODIFIER	GLIS3_3	GLIS3_3	transcript	XM_038527220.1	protein_coding	7	c.389-14161C>G
chr1	93267596	G	C	PASS	intron_variant	MODIFIER	GLIS3_3	GLIS3_3	transcript	XM_038527224.1	protein_coding	4	c.389-14161C>G
chr1	93267596	G	C	PASS	intron_variant	MODIFIER	GLIS3_3	GLIS3_3	transcript	XM_038527227.1	protein_coding	5	c.389-14161C>G
chr1	93303147	T	C	PASS	intron_variant	MODIFIER	GLIS3_3	GLIS3_3	transcript	XM_038527215.1	protein_coding	5	c.389-49712A>G
chr1	93303147	T	C	PASS	intron_variant	MODIFIER	GLIS3_3	GLIS3_3	transcript	XM_038527228.1	protein_coding	1	c.169+31036A>G
chr1	93303147	T	C	PASS	intron_variant	MODIFIER	GLIS3_3	GLIS3_3	transcript	XM_038527234.1	protein_coding	1	c.-242+37980A>G
chr1	93303147	T	C	PASS	intron_variant	MODIFIER	GLIS3_3	GLIS3_3	transcript	XM_038527235.1	protein_coding	1	c.-78+37980A>G
chr1	93303147	T	C	PASS	intron_variant	MODIFIER	GLIS3_3	GLIS3_3	transcript	XM_038527233.1	protein_coding	1	c.-241-40842A>G
chr1	93303147	T	C	PASS	intron_variant	MODIFIER	GLIS3_3	GLIS3_3	transcript	XM_038527226.1	protein_coding	2	c.389-49712A>G
chr1	93303147	T	C	PASS	intron_variant	MODIFIER	GLIS3_3	GLIS3_3	transcript	XM_038527236.1	protein_coding	1	c.-77-49712A>G
chr1	93303147	T	C	PASS	intron_variant	MODIFIER	GLIS3_3	GLIS3_3	transcript	XM_038527222.1	protein_coding	2	c.389-49712A>G
chr1	93303147	T	C	PASS	intron_variant	MODIFIER	GLIS3_3	GLIS3_3	transcript	XM_038527225.1	protein_coding	5	c.389-49712A>G
chr1	93303147	T	C	PASS	intron_variant	MODIFIER	GLIS3_3	GLIS3_3	transcript	XM_038527223.1	protein_coding	5	c.389-49712A>G
chr1	93303147	T	C	PASS	intron_variant	MODIFIER	GLIS3_3	GLIS3_3	transcript	XM_038527219.1	protein_coding	5	c.389-49712A>G
chr1	93303147	T	C	PASS	intron_variant	MODIFIER	GLIS3_3	GLIS3_3	transcript	XM_038527221.1	protein_coding	6	c.389-49712A>G
chr1	93303147	T	C	PASS	intron_variant	MODIFIER	GLIS3_3	GLIS3_3	transcript	XM_038527229.1	protein_coding	4	c.-241-40842A>G
chr1	93303147	T	C	PASS	intron_variant	MODIFIER	GLIS3_3	GLIS3_3	transcript	XM_038527230.1	protein_coding	5	c.-241-40842A>G
chr1	93303147	T	C	PASS	intron_variant	MODIFIER	GLIS3_3	GLIS3_3	transcript	XM_038527231.1	protein_coding	4	c.-77-49712A>G
chr1	93303147	T	C	PASS	intron_variant	MODIFIER	GLIS3_3	GLIS3_3	transcript	XM_038527232.1	protein_coding	5	c.-77-49712A>G
chr1	93303147	T	C	PASS	intron_variant	MODIFIER	GLIS3_3	GLIS3_3	transcript	XM_038527216.1	protein_coding	6	c.389-49712A>G
chr1	93303147	T	C	PASS	intron_variant	MODIFIER	GLIS3_3	GLIS3_3	transcript	XM_038527217.1	protein_coding	6	c.389-49712A>G
chr1	93303147	T	C	PASS	intron_variant	MODIFIER	GLIS3_3	GLIS3_3	transcript	XM_038527218.1	protein_coding	6	c.389-49712A>G
chr1	93303147	T	C	PASS	intron_variant	MODIFIER	GLIS3_3	GLIS3_3	transcript	XM_038527220.1	protein_coding	7	c.389-49712A>G
chr1	93303147	T	C	PASS	intron_variant	MODIFIER	GLIS3_3	GLIS3_3	transcript	XM_038527224.1	protein_coding	4	c.389-49712A>G
chr1	93303147	T	C	PASS	intron_variant	MODIFIER	GLIS3_3	GLIS3_3	transcript	XM_038527227.1	protein_coding	5	c.389-49712A>G
chr1	93336273	T	C	PASS	upstream_gene_variant	MODIFIER	GLIS3_3	GLIS3_3	transcript	XM_038527228.1	protein_coding	-1	c.-1922A>G
chr1	93336273	T	C	PASS	intron_variant	MODIFIER	GLIS3_3	GLIS3_3	transcript	XM_038527215.1	protein_coding	5	c.388+47604A>G
chr1	93336273	T	C	PASS	intron_variant	MODIFIER	GLIS3_3	GLIS3_3	transcript	XM_038527234.1	protein_coding	1	c.-242+4854A>G
chr1	93336273	T	C	PASS	intron_variant	MODIFIER	GLIS3_3	GLIS3_3	transcript	XM_038527235.1	protein_coding	1	c.-78+4854A>G
chr1	93336273	T	C	PASS	intron_variant	MODIFIER	GLIS3_3	GLIS3_3	transcript	XM_038527233.1	protein_coding	1	c.-242+47604A>G
chr1	93336273	T	C	PASS	intron_variant	MODIFIER	GLIS3_3	GLIS3_3	transcript	XM_038527226.1	protein_coding	2	c.388+47604A>G
chr1	93336273	T	C	PASS	intron_variant	MODIFIER	GLIS3_3	GLIS3_3	transcript	XM_038527236.1	protein_coding	1	c.-78+61412A>G
chr1	93336273	T	C	PASS	intron_variant	MODIFIER	GLIS3_3	GLIS3_3	transcript	XM_038527222.1	protein_coding	2	c.388+47604A>G
chr1	93336273	T	C	PASS	intron_variant	MODIFIER	GLIS3_3	GLIS3_3	transcript	XM_038527225.1	protein_coding	5	c.388+47604A>G
chr1	93336273	T	C	PASS	intron_variant	MODIFIER	GLIS3_3	GLIS3_3	transcript	XM_038527223.1	protein_coding	5	c.388+47604A>G
chr1	93336273	T	C	PASS	intron_variant	MODIFIER	GLIS3_3	GLIS3_3	transcript	XM_038527219.1	protein_coding	5	c.388+47604A>G
chr1	93336273	T	C	PASS	intron_variant	MODIFIER	GLIS3_3	GLIS3_3	transcript	XM_038527221.1	protein_coding	6	c.388+47604A>G
chr1	93336273	T	C	PASS	intron_variant	MODIFIER	GLIS3_3	GLIS3_3	transcript	XM_038527229.1	protein_coding	4	c.-242+71775A>G
chr1	93336273	T	C	PASS	intron_variant	MODIFIER	GLIS3_3	GLIS3_3	transcript	XM_038527230.1	protein_coding	5	c.-242+71775A>G
chr1	93336273	T	C	PASS	intron_variant	MODIFIER	GLIS3_3	GLIS3_3	transcript	XM_038527231.1	protein_coding	4	c.-78+71775A>G
chr1	93336273	T	C	PASS	intron_variant	MODIFIER	GLIS3_3	GLIS3_3	transcript	XM_038527232.1	protein_coding	5	c.-78+71775A>G
chr1	93336273	T	C	PASS	intron_variant	MODIFIER	GLIS3_3	GLIS3_3	transcript	XM_038527216.1	protein_coding	6	c.388+47604A>G
chr1	93336273	T	C	PASS	intron_variant	MODIFIER	GLIS3_3	GLIS3_3	transcript	XM_038527217.1	protein_coding	6	c.388+47604A>G
chr1	93336273	T	C	PASS	intron_variant	MODIFIER	GLIS3_3	GLIS3_3	transcript	XM_038527218.1	protein_coding	6	c.388+47604A>G
chr1	93336273	T	C	PASS	intron_variant	MODIFIER	GLIS3_3	GLIS3_3	transcript	XM_038527220.1	protein_coding	7	c.388+47604A>G
chr1	93336273	T	C	PASS	intron_variant	MODIFIER	GLIS3_3	GLIS3_3	transcript	XM_038527224.1	protein_coding	4	c.388+47604A>G
chr1	93336273	T	C	PASS	intron_variant	MODIFIER	GLIS3_3	GLIS3_3	transcript	XM_038527227.1	protein_coding	5	c.388+47604A>G
chr1	93561455	C	T	PASS	intron_variant	MODIFIER	LOC111096955_3	LOC111096955_3	transcript	XR_005353190.1	pseudogene	1	n.121+9683G>A
chr1	94390241	ACG	A	PASS	intron_variant	MODIFIER	PDCD1LG2_3	PDCD1LG2_3	transcript	XR_005354277.1	pseudogene	12	n.1879+440_1879+441delCG
[truncated: 39,717 more rows]

## Sheet: private_variants_homozygous
Table S2. Private variants in the sequenced Cardigan Welsh Corgi affected with epidermolysis bullosa. Private variants were obtained by filtering all variants that were present at least once in the 563 control genomes. This resulted in 2,010 homozygous private variants for the affected dog. Please note that variants are listed multiple times, if they have predicted effects on more than one transc…
#CHROM	POS	REF	ALT	FILTER	EFFECT	IMPACT	GENE	GENEID	FEATURE	FEATUREID	BIOTYPE	RANK	HGVS_C	HGVS_P
chr1	5831951	C	T	PASS	intergenic_region	MODIFIER	LOC100685303_3-NETO1_3	LOC100685303_3-NETO1_3	intergenic_region	LOC100685303_3-NETO1_3		-1	n.5831951C>T
chr1	5898122	T	C	VQSRTrancheSNP99.90to100.00	intergenic_region	MODIFIER	LOC100685303_3-NETO1_3	LOC100685303_3-NETO1_3	intergenic_region	LOC100685303_3-NETO1_3		-1	n.5898122T>C
chr1	27974840	C	A	PASS	intron_variant	MODIFIER	HBS1L_3	HBS1L_3	transcript	XM_038526067.1	protein_coding	5	c.542+1325G>T
chr1	27974840	C	A	PASS	intron_variant	MODIFIER	HBS1L_3	HBS1L_3	transcript	XM_038526070.1	protein_coding	2	c.47+1325G>T
chr1	27974840	C	A	PASS	intron_variant	MODIFIER	HBS1L_3	HBS1L_3	transcript	XM_038526069.1	protein_coding	3	c.218+1325G>T
chr1	27974840	C	A	PASS	intron_variant	MODIFIER	HBS1L_3	HBS1L_3	transcript	XM_038526068.1	protein_coding	5	c.530+1325G>T
chr1	28161849	T	C	PASS	intron_variant	MODIFIER	MYB_3	MYB_3	transcript	XM_038526087.1	protein_coding	14	c.2061+783T>C
chr1	28161849	T	C	PASS	intron_variant	MODIFIER	LOC111095371_3	LOC111095371_3	transcript	XR_005353544.1	pseudogene	1	n.217+346A>G
chr1	28161849	T	C	PASS	intron_variant	MODIFIER	MYB_3	MYB_3	transcript	XM_038526089.1	protein_coding	14	c.2061+783T>C
chr1	28161849	T	C	PASS	intron_variant	MODIFIER	MYB_3	MYB_3	transcript	XR_005353534.1	pseudogene	14	n.2274+783T>C
chr1	28161849	T	C	PASS	intron_variant	MODIFIER	MYB_3	MYB_3	transcript	XM_038526090.1	protein_coding	13	c.1698+783T>C
chr1	28161849	T	C	PASS	intron_variant	MODIFIER	MYB_3	MYB_3	transcript	XM_038526088.1	protein_coding	14	c.2061+783T>C
chr1	28161849	T	C	PASS	intron_variant	MODIFIER	MYB_3	MYB_3	transcript	XM_038526091.1	protein_coding	13	c.1698+783T>C
chr1	30270883	A	C	PASS	intergenic_region	MODIFIER	LOC100685756_3-LOC119870652_3	LOC100685756_3-LOC119870652_3	intergenic_region	LOC100685756_3-LOC119870652_3		-1	n.30270883A>C
chr1	31456322	G	GGCT	PASS	upstream_gene_variant	MODIFIER	REPS1_3	REPS1_3	transcript	XM_038526174.1	protein_coding	-1	c.-1314_-1313insAGC
chr1	31456322	G	GGCT	PASS	upstream_gene_variant	MODIFIER	REPS1_3	REPS1_3	transcript	XM_038526180.1	protein_coding	-1	c.-1561_-1560insAGC
chr1	31456322	G	GGCT	PASS	upstream_gene_variant	MODIFIER	REPS1_3	REPS1_3	transcript	XM_038526178.1	protein_coding	-1	c.-1314_-1313insAGC
chr1	31456322	G	GGCT	PASS	upstream_gene_variant	MODIFIER	REPS1_3	REPS1_3	transcript	XM_038526175.1	protein_coding	-1	c.-1314_-1313insAGC
chr1	31456322	G	GGCT	PASS	upstream_gene_variant	MODIFIER	REPS1_3	REPS1_3	transcript	XM_038526176.1	protein_coding	-1	c.-1314_-1313insAGC
chr1	31456322	G	GGCT	PASS	upstream_gene_variant	MODIFIER	REPS1_3	REPS1_3	transcript	XM_038526177.1	protein_coding	-1	c.-1314_-1313insAGC
chr1	31456322	G	GGCT	PASS	upstream_gene_variant	MODIFIER	REPS1_3	REPS1_3	transcript	XM_038526179.1	protein_coding	-1	c.-1314_-1313insAGC
chr1	31456322	G	GGCT	PASS	intergenic_region	MODIFIER	REPS1_3-ABRACL_3	REPS1_3-ABRACL_3	intergenic_region	REPS1_3-ABRACL_3		-1	n.31456322_31456323insGCT
chr1	31462005	C	T	PASS	intergenic_region	MODIFIER	REPS1_3-ABRACL_3	REPS1_3-ABRACL_3	intergenic_region	REPS1_3-ABRACL_3		-1	n.31462005C>T
chr1	31463294	GTTTTGT	G	PASS	intergenic_region	MODIFIER	REPS1_3-ABRACL_3	REPS1_3-ABRACL_3	intergenic_region	REPS1_3-ABRACL_3		-1	n.31463295_31463300delTTTTGT
chr1	31463719	A	C	PASS	intergenic_region	MODIFIER	REPS1_3-ABRACL_3	REPS1_3-ABRACL_3	intergenic_region	REPS1_3-ABRACL_3		-1	n.31463719A>C
chr1	31463963	A	AT	PASS	intergenic_region	MODIFIER	REPS1_3-ABRACL_3	REPS1_3-ABRACL_3	intergenic_region	REPS1_3-ABRACL_3		-1	n.31463963_31463964insT
chr1	31464969	T	TA	PASS	intergenic_region	MODIFIER	REPS1_3-ABRACL_3	REPS1_3-ABRACL_3	intergenic_region	REPS1_3-ABRACL_3		-1	n.31464969_31464970insA
chr1	31469920	T	C	PASS	intergenic_region	MODIFIER	REPS1_3-ABRACL_3	REPS1_3-ABRACL_3	intergenic_region	REPS1_3-ABRACL_3		-1	n.31469920T>C
chr1	31471796	G	A	PASS	intergenic_region	MODIFIER	REPS1_3-ABRACL_3	REPS1_3-ABRACL_3	intergenic_region	REPS1_3-ABRACL_3		-1	n.31471796G>A
chr1	31475174	A	G	PASS	intergenic_region	MODIFIER	REPS1_3-ABRACL_3	REPS1_3-ABRACL_3	intergenic_region	REPS1_3-ABRACL_3		-1	n.31475174A>G
chr1	31476843	G	C	PASS	intergenic_region	MODIFIER	REPS1_3-ABRACL_3	REPS1_3-ABRACL_3	intergenic_region	REPS1_3-ABRACL_3		-1	n.31476843G>C
chr1	31486284	C	A	PASS	intron_variant	MODIFIER	ABRACL_3	ABRACL_3	transcript	XM_038526181.1	protein_coding	2	c.170+280C>A
chr1	31486284	C	A	PASS	intron_variant	MODIFIER	ABRACL_3	ABRACL_3	transcript	XM_038526184.1	protein_coding	2	c.-109+280C>A
chr1	31486284	C	A	PASS	intron_variant	MODIFIER	ABRACL_3	ABRACL_3	transcript	XM_038526183.1	protein_coding	2	c.-7+280C>A
chr1	31486284	C	A	PASS	intron_variant	MODIFIER	ABRACL_3	ABRACL_3	transcript	XM_038526182.1	protein_coding	2	c.-7+280C>A
chr1	31486297	G	A	PASS	intron_variant	MODIFIER	ABRACL_3	ABRACL_3	transcript	XM_038526181.1	protein_coding	2	c.170+293G>A
chr1	31486297	G	A	PASS	intron_variant	MODIFIER	ABRACL_3	ABRACL_3	transcript	XM_038526184.1	protein_coding	2	c.-109+293G>A
chr1	31486297	G	A	PASS	intron_variant	MODIFIER	ABRACL_3	ABRACL_3	transcript	XM_038526183.1	protein_coding	2	c.-7+293G>A
chr1	31486297	G	A	PASS	intron_variant	MODIFIER	ABRACL_3	ABRACL_3	transcript	XM_038526182.1	protein_coding	2	c.-7+293G>A
chr1	31490525	G	C	PASS	downstream_gene_variant	MODIFIER	ABRACL_3	ABRACL_3	transcript	XM_038526181.1	protein_coding	-1	c.*3212G>C
chr1	31490525	G	C	PASS	intron_variant	MODIFIER	ABRACL_3	ABRACL_3	transcript	XM_038526184.1	protein_coding	3	c.-6-1148G>C
chr1	31490525	G	C	PASS	intron_variant	MODIFIER	ABRACL_3	ABRACL_3	transcript	XM_038526183.1	protein_coding	2	c.-6-1148G>C
chr1	31490525	G	C	PASS	intron_variant	MODIFIER	ABRACL_3	ABRACL_3	transcript	XM_038526182.1	protein_coding	2	c.-6-1148G>C
chr1	37205339	TG	T	PASS	upstream_gene_variant	MODIFIER	EPM2A_3	EPM2A_3	transcript	XM_038526264.1	protein_coding	-1	c.-3481delC
chr1	37205339	TG	T	PASS	intergenic_region	MODIFIER	EPM2A_3-LOC100688092_3	EPM2A_3-LOC100688092_3	intergenic_region	EPM2A_3-LOC100688092_3		-1	n.37205340delG
chr1	39503898	G	A	PASS	intron_variant	MODIFIER	SASH1_3	SASH1_3	transcript	XM_038526301.1	protein_coding	1	c.12+81065G>A
chr1	39503898	G	A	PASS	intron_variant	MODIFIER	SASH1_3	SASH1_3	transcript	XM_038526300.1	protein_coding	1	c.21+23355G>A
chr1	41356177	G	A	PASS	intergenic_region	MODIFIER	IYD_3-LOC111095760_3	IYD_3-LOC111095760_3	intergenic_region	IYD_3-LOC111095760_3		-1	n.41356177G>A
chr1	43772037	GCGTGAATCCAC	G	PASS	intergenic_region	MODIFIER	RGS17_3-LOC111097878_3	RGS17_3-LOC111097878_3	intergenic_region	RGS17_3-LOC111097878_3		-1	n.43772038_43772048delCGTGAATCCAC
chr1	46330747	C	CG	PASS	intergenic_region	MODIFIER	LOC102153338_3-LOC119869961_3	LOC102153338_3-LOC119869961_3	intergenic_region	LOC102153338_3-LOC119869961_3		-1	n.46330747_46330748insG
chr1	46330752	C	G	PASS	intergenic_region	MODIFIER	LOC102153338_3-LOC119869961_3	LOC102153338_3-LOC119869961_3	intergenic_region	LOC102153338_3-LOC119869961_3		-1	n.46330752C>G
chr1	49363454	C	CGATTCAATTCTTTTTGATTCGATTCAATTCGATTCGTTTTTTTGAAAAAA	PASS	intergenic_region	MODIFIER	LOC119870765_3-LOC119870764_3	LOC119870765_3-LOC119870764_3	intergenic_region	LOC119870765_3-LOC119870764_3		-1	n.49363454_49363455insGATTCAATTCTTTTTGATTCGATTCAATTCGATTCGTTTTTTTGAAAAAA
chr1	53165902	C	T	PASS	intron_variant	MODIFIER	LOC111095940_3	LOC111095940_3	transcript	XR_005353786.1	pseudogene	2	n.352+2088G>A
chr1	53165902	C	T	PASS	intron_variant	MODIFIER	LOC106559700_3	LOC106559700_3	transcript	XR_005353783.1	pseudogene	2	n.258-2116C>T
chr1	53165902	C	T	PASS	intron_variant	MODIFIER	LOC106559700_3	LOC106559700_3	transcript	XR_005353785.1	pseudogene	2	n.258-2116C>T
chr1	53165902	C	T	PASS	non_coding_transcript_exon_variant	MODIFIER	LOC106559700_3	LOC106559700_3	transcript	XR_005353784.1	pseudogene	3	n.439C>T
chr1	53234636	C	T	PASS	intergenic_region	MODIFIER	LOC111095940_3-LOC119871000_3	LOC111095940_3-LOC119871000_3	intergenic_region	LOC111095940_3-LOC119871000_3		-1	n.53234636C>T
chr1	53241565	A	C	PASS	intergenic_region	MODIFIER	LOC111095940_3-LOC119871000_3	LOC111095940_3-LOC119871000_3	intergenic_region	LOC111095940_3-LOC119871000_3		-1	n.53241565A>C
chr1	53253939	G	A	PASS	intergenic_region	MODIFIER	LOC111095940_3-LOC119871000_3	LOC111095940_3-LOC119871000_3	intergenic_region	LOC111095940_3-LOC119871000_3		-1	n.53253939G>A
chr1	53309058	AT	A	PASS	intergenic_region	MODIFIER	LOC111095940_3-LOC119871000_3	LOC111095940_3-LOC119871000_3	intergenic_region	LOC111095940_3-LOC119871000_3		-1	n.53309059delT
chr1	53364728	G	A	PASS	intergenic_region	MODIFIER	LOC111095940_3-LOC119871000_3	LOC111095940_3-LOC119871000_3	intergenic_region	LOC111095940_3-LOC119871000_3		-1	n.53364728G>A
chr1	53421404	A	G	PASS	intergenic_region	MODIFIER	LOC111095940_3-LOC119871000_3	LOC111095940_3-LOC119871000_3	intergenic_region	LOC111095940_3-LOC119871000_3		-1	n.53421404A>G
chr1	53481946	T	G	PASS	intergenic_region	MODIFIER	LOC111095940_3-LOC119871000_3	LOC111095940_3-LOC119871000_3	intergenic_region	LOC111095940_3-LOC119871000_3		-1	n.53481946T>G
chr1	53499509	G	A	PASS	intergenic_region	MODIFIER	LOC111095940_3-LOC119871000_3	LOC111095940_3-LOC119871000_3	intergenic_region	LOC111095940_3-LOC119871000_3		-1	n.53499509G>A
chr1	53576541	G	A	PASS	intergenic_region	MODIFIER	LOC119871000_3-LOC100684782_3	LOC119871000_3-LOC100684782_3	intergenic_region	LOC119871000_3-LOC100684782_3		-1	n.53576541G>A
chr1	53593481	G	A	PASS	intergenic_region	MODIFIER	LOC119871000_3-LOC100684782_3	LOC119871000_3-LOC100684782_3	intergenic_region	LOC119871000_3-LOC100684782_3		-1	n.53593481G>A
chr1	53604410	A	G	PASS	intergenic_region	MODIFIER	LOC119871000_3-LOC100684782_3	LOC119871000_3-LOC100684782_3	intergenic_region	LOC119871000_3-LOC100684782_3		-1	n.53604410A>G
chr1	53617030	T	C	PASS	intergenic_region	MODIFIER	LOC119871000_3-LOC100684782_3	LOC119871000_3-LOC100684782_3	intergenic_region	LOC119871000_3-LOC100684782_3		-1	n.53617030T>C
chr1	53640592	G	A	PASS	intergenic_region	MODIFIER	LOC119871000_3-LOC100684782_3	LOC119871000_3-LOC100684782_3	intergenic_region	LOC119871000_3-LOC100684782_3		-1	n.53640592G>A
chr1	53834599	A	G	PASS	intergenic_region	MODIFIER	LOC100684782_3-LOC119870666_3	LOC100684782_3-LOC119870666_3	intergenic_region	LOC100684782_3-LOC119870666_3		-1	n.53834599A>G
chr1	53849652	A	T	PASS	intron_variant	MODIFIER	LOC119870666_3	LOC119870666_3	transcript	XR_005353095.1	pseudogene	1	n.145-2094A>T
chr1	54063594	C	T	PASS	intron_variant	MODIFIER	PDE10A_3	PDE10A_3	transcript	XM_038526520.1	protein_coding	15	c.2250-181G>A
chr1	54398679	C	T	PASS	downstream_gene_variant	MODIFIER	LOC100685014_3	LOC100685014_3	transcript	XM_038525488.1	protein_coding	-1	c.*1799G>A
chr1	54398679	C	T	PASS	intergenic_region	MODIFIER	PDE10A_3-LOC100685014_3	PDE10A_3-LOC100685014_3	intergenic_region	PDE10A_3-LOC100685014_3		-1	n.54398679C>T
chr1	54429869	T	A	PASS	intergenic_region	MODIFIER	LOC100685014_3-TBXT_3	LOC100685014_3-TBXT_3	intergenic_region	LOC100685014_3-TBXT_3		-1	n.54429869T>A
chr1	54623709	C	A	PASS	intergenic_region	MODIFIER	LOC100685014_3-TBXT_3	LOC100685014_3-TBXT_3	intergenic_region	LOC100685014_3-TBXT_3		-1	n.54623709C>A
chr1	54847889	GC	G	PASS	intergenic_region	MODIFIER	LOC119869870_3-PRR18_3	LOC119869870_3-PRR18_3	intergenic_region	LOC119869870_3-PRR18_3		-1	n.54847890delC
chr1	55803786	T	G	PASS	downstream_gene_variant	MODIFIER	LOC106559705_3	LOC106559705_3	transcript	XR_005353098.1	pseudogene	-1	n.*2490A>C
chr1	55803786	T	G	PASS	intergenic_region	MODIFIER	LOC111095985_3-LOC106559705_3	LOC111095985_3-LOC106559705_3	intergenic_region	LOC111095985_3-LOC106559705_3		-1	n.55803786T>G
chr1	55803788	G	A	PASS	downstream_gene_variant	MODIFIER	LOC106559705_3	LOC106559705_3	transcript	XR_005353098.1	pseudogene	-1	n.*2488C>T
chr1	55803788	G	A	PASS	intergenic_region	MODIFIER	LOC111095985_3-LOC106559705_3	LOC111095985_3-LOC106559705_3	intergenic_region	LOC111095985_3-LOC106559705_3		-1	n.55803788G>A
chr1	55803791	A	T	PASS	downstream_gene_variant	MODIFIER	LOC106559705_3	LOC106559705_3	transcript	XR_005353098.1	pseudogene	-1	n.*2485T>A
chr1	55803791	A	T	PASS	intergenic_region	MODIFIER	LOC111095985_3-LOC106559705_3	LOC111095985_3-LOC106559705_3	intergenic_region	LOC111095985_3-LOC106559705_3		-1	n.55803791A>T
chr1	55950468	CGGGGCG	C	PASS	upstream_gene_variant	MODIFIER	AFDN_3	AFDN_3	transcript	XM_038526552.1	protein_coding	-1	c.-304_-299delGGGGCG
chr1	55950468	CGGGGCG	C	PASS	upstream_gene_variant	MODIFIER	AFDN_3	AFDN_3	transcript	XM_038526553.1	protein_coding	-1	c.-304_-299delGGGGCG
chr1	55950468	CGGGGCG	C	PASS	upstream_gene_variant	MODIFIER	AFDN_3	AFDN_3	transcript	XM_038526554.1	protein_coding	-1	c.-304_-299delGGGGCG
chr1	55950468	CGGGGCG	C	PASS	upstream_gene_variant	MODIFIER	AFDN_3	AFDN_3	transcript	XM_038526555.1	protein_coding	-1	c.-304_-299delGGGGCG
chr1	55950468	CGGGGCG	C	PASS	upstream_gene_variant	MODIFIER	AFDN_3	AFDN_3	transcript	XM_038526556.1	protein_coding	-1	c.-304_-299delGGGGCG
chr1	55950468	CGGGGCG	C	PASS	upstream_gene_variant	MODIFIER	AFDN_3	AFDN_3	transcript	XM_038526557.1	protein_coding	-1	c.-304_-299delGGGGCG
chr1	55950468	CGGGGCG	C	PASS	upstream_gene_variant	MODIFIER	AFDN_3	AFDN_3	transcript	XM_038526558.1	protein_coding	-1	c.-304_-299delGGGGCG
chr1	55950468	CGGGGCG	C	PASS	upstream_gene_variant	MODIFIER	AFDN_3	AFDN_3	transcript	XM_038526559.1	protein_coding	-1	c.-304_-299delGGGGCG
chr1	55950468	CGGGGCG	C	PASS	upstream_gene_variant	MODIFIER	AFDN_3	AFDN_3	transcript	XM_038526560.1	protein_coding	-1	c.-304_-299delGGGGCG
chr1	55950468	CGGGGCG	C	PASS	upstream_gene_variant	MODIFIER	AFDN_3	AFDN_3	transcript	XM_038526561.1	protein_coding	-1	c.-304_-299delGGGGCG
chr1	55950468	CGGGGCG	C	PASS	upstream_gene_variant	MODIFIER	AFDN_3	AFDN_3	transcript	XM_038526562.1	protein_coding	-1	c.-304_-299delGGGGCG
chr1	55950468	CGGGGCG	C	PASS	upstream_gene_variant	MODIFIER	AFDN_3	AFDN_3	transcript	XM_038526563.1	protein_coding	-1	c.-304_-299delGGGGCG
chr1	55950468	CGGGGCG	C	PASS	upstream_gene_variant	MODIFIER	AFDN_3	AFDN_3	transcript	XM_038526564.1	protein_coding	-1	c.-304_-299delGGGGCG
chr1	55950468	CGGGGCG	C	PASS	upstream_gene_variant	MODIFIER	AFDN_3	AFDN_3	transcript	XM_038526565.1	protein_coding	-1	c.-304_-299delGGGGCG
chr1	55950468	CGGGGCG	C	PASS	upstream_gene_variant	MODIFIER	AFDN_3	AFDN_3	transcript	XM_038526566.1	protein_coding	-1	c.-304_-299delGGGGCG
chr1	55950468	CGGGGCG	C	PASS	upstream_gene_variant	MODIFIER	AFDN_3	AFDN_3	transcript	XM_038526567.1	protein_coding	-1	c.-304_-299delGGGGCG
chr1	55950468	CGGGGCG	C	PASS	upstream_gene_variant	MODIFIER	AFDN_3	AFDN_3	transcript	XM_038526568.1	protein_coding	-1	c.-304_-299delGGGGCG
chr1	55950468	CGGGGCG	C	PASS	upstream_gene_variant	MODIFIER	AFDN_3	AFDN_3	transcript	XM_038526569.1	protein_coding	-1	c.-304_-299delGGGGCG
chr1	55950468	CGGGGCG	C	PASS	upstream_gene_variant	MODIFIER	AFDN_3	AFDN_3	transcript	XM_038526570.1	protein_coding	-1	c.-304_-299delGGGGCG
chr1	55950468	CGGGGCG	C	PASS	intergenic_region	MODIFIER	LOC111095989_3-AFDN_3	LOC111095989_3-AFDN_3	intergenic_region	LOC111095989_3-AFDN_3		-1	n.55950469_55950474delGGGGCG
chr1	58050879	C	G	PASS	intergenic_region	MODIFIER	LOC111090702_3-VGLL2_3	LOC111090702_3-VGLL2_3	intergenic_region	LOC111090702_3-VGLL2_3		-1	n.58050879C>G
chr1	58050880	C	G	PASS	intergenic_region	MODIFIER	LOC111090702_3-VGLL2_3	LOC111090702_3-VGLL2_3	intergenic_region	LOC111090702_3-VGLL2_3		-1	n.58050880C>G
chr1	62111993	TC	T	PASS	intergenic_region	MODIFIER	LOC106558802_3-HSF2_3	LOC106558802_3-HSF2_3	intergenic_region	LOC106558802_3-HSF2_3		-1	n.62111994delC
chr1	65776667	ACT	A	PASS	intergenic_region	MODIFIER	LOC119869894_3-LOC111096231_3	LOC119869894_3-LOC111096231_3	intergenic_region	LOC119869894_3-LOC111096231_3		-1	n.65776668_65776669delCT
chr1	66156203	A	G	PASS	downstream_gene_variant	MODIFIER	LOC100684456_3	LOC100684456_3	transcript	XM_038525609.1	protein_coding	-1	c.*3725A>G
chr1	66156203	A	G	PASS	intergenic_region	MODIFIER	LOC100684456_3-LOC102153070_3	LOC100684456_3-LOC102153070_3	intergenic_region	LOC100684456_3-LOC102153070_3		-1	n.66156203A>G
chr1	66724209	T	C	PASS	upstream_gene_variant	MODIFIER	KIAA0408_3	KIAA0408_3	transcript	XM_038525498.1	protein_coding	-1	c.-3738A>G
chr1	66724209	T	C	PASS	intron_variant	MODIFIER	SOGA3_3	SOGA3_3	transcript	XM_038526749.1	protein_coding	6	c.1585-101A>G
chr1	66789516	A	C	PASS	intron_variant	MODIFIER	LOC119875944	LOC119875944	transcript	XR_005353124.1	pseudogene	2	n.349+342A>C
chr1	67158595	A	T	PASS	downstream_gene_variant	MODIFIER	PTPRK_3	PTPRK_3	transcript	XM_038526752.1	protein_coding	-1	c.*3252T>A
chr1	67158595	A	T	PASS	downstream_gene_variant	MODIFIER	PTPRK_3	PTPRK_3	transcript	XM_038526754.1	protein_coding	-1	c.*3252T>A
chr1	67158595	A	T	PASS	downstream_gene_variant	MODIFIER	PTPRK_3	PTPRK_3	transcript	XM_038526755.1	protein_coding	-1	c.*3252T>A
chr1	67158595	A	T	PASS	downstream_gene_variant	MODIFIER	PTPRK_3	PTPRK_3	transcript	XM_038526756.1	protein_coding	-1	c.*3252T>A
chr1	67158595	A	T	PASS	downstream_gene_variant	MODIFIER	PTPRK_3	PTPRK_3	transcript	XM_038526753.1	protein_coding	-1	c.*3252T>A
chr1	67158595	A	T	PASS	non_coding_transcript_exon_variant	MODIFIER	LOC111096271_3	LOC111096271_3	transcript	XR_005353913.1	pseudogene	3	n.837A>T
chr1	67204616	C	T	PASS	intron_variant	MODIFIER	PTPRK_3	PTPRK_3	transcript	XM_038526752.1	protein_coding	13	c.2189-2084G>A
chr1	67204616	C	T	PASS	intron_variant	MODIFIER	PTPRK_3	PTPRK_3	transcript	XM_038526754.1	protein_coding	13	c.2189-2084G>A
chr1	67204616	C	T	PASS	intron_variant	MODIFIER	PTPRK_3	PTPRK_3	transcript	XM_038526755.1	protein_coding	13	c.2189-2084G>A
chr1	67204616	C	T	PASS	intron_variant	MODIFIER	PTPRK_3	PTPRK_3	transcript	XM_038526756.1	protein_coding	13	c.2189-2084G>A
chr1	67204616	C	T	PASS	intron_variant	MODIFIER	PTPRK_3	PTPRK_3	transcript	XM_038526753.1	protein_coding	13	c.2189-2087G>A
chr1	67204616	C	T	PASS	intron_variant	MODIFIER	PTPRK_3	PTPRK_3	transcript	XM_038526757.1	protein_coding	13	c.2189-2084G>A
chr1	67282254	T	C	PASS	intron_variant	MODIFIER	PTPRK_3	PTPRK_3	transcript	XM_038526752.1	protein_coding	7	c.1157-1806A>G
chr1	67282254	T	C	PASS	intron_variant	MODIFIER	PTPRK_3	PTPRK_3	transcript	XM_038526754.1	protein_coding	7	c.1157-1806A>G
chr1	67282254	T	C	PASS	intron_variant	MODIFIER	PTPRK_3	PTPRK_3	transcript	XM_038526755.1	protein_coding	7	c.1157-1806A>G
chr1	67282254	T	C	PASS	intron_variant	MODIFIER	PTPRK_3	PTPRK_3	transcript	XM_038526756.1	protein_coding	7	c.1157-1806A>G
chr1	67282254	T	C	PASS	intron_variant	MODIFIER	PTPRK_3	PTPRK_3	transcript	XM_038526753.1	protein_coding	7	c.1157-1806A>G
chr1	67282254	T	C	PASS	intron_variant	MODIFIER	PTPRK_3	PTPRK_3	transcript	XM_038526757.1	protein_coding	7	c.1157-1806A>G
chr1	68022890	A	C	PASS	intergenic_region	MODIFIER	LOC100683269_3-LAMA2_3	LOC100683269_3-LAMA2_3	intergenic_region	LOC100683269_3-LAMA2_3		-1	n.68022890A>C
chr1	71077695	G	C	PASS	upstream_gene_variant	MODIFIER	LOC119870808_3	LOC119870808_3	transcript	XR_005353943.1	pseudogene	-1	n.-3390C>G
chr1	71077695	G	C	PASS	upstream_gene_variant	MODIFIER	LOC119870808_3	LOC119870808_3	transcript	XR_005353944.1	pseudogene	-1	n.-3390C>G
chr1	71077695	G	C	PASS	intron_variant	MODIFIER	SLC35D2_3	SLC35D2_3	transcript	XM_038525503.1	protein_coding	1	c.188+3062G>C
chr1	71094030	GATATATATAT	G	PASS	intron_variant	MODIFIER	SLC35D2_3	SLC35D2_3	transcript	XM_038525503.1	protein_coding	3	c.310-747_310-738delATATATATAT
chr1	76909678	C	T	PASS	downstream_gene_variant	MODIFIER	LOC102155601_3	LOC102155601_3	transcript	XR_005354072.1	pseudogene	-1	n.*746G>A
chr1	76909678	C	T	PASS	intron_variant	MODIFIER	LOC102155601_3	LOC102155601_3	transcript	XR_005354069.1	pseudogene	3	n.512+2232G>A
chr1	76909678	C	T	PASS	intron_variant	MODIFIER	RASEF_3	RASEF_3	transcript	XM_038526997.1	protein_coding	2	c.-162-41476C>T
chr1	76909678	C	T	PASS	intron_variant	MODIFIER	RASEF_3	RASEF_3	transcript	XM_038526991.1	protein_coding	2	c.-162-41476C>T
chr1	76909678	C	T	PASS	intron_variant	MODIFIER	RASEF_3	RASEF_3	transcript	XM_038526993.1	protein_coding	2	c.-279-41476C>T
chr1	76909678	C	T	PASS	intron_variant	MODIFIER	RASEF_3	RASEF_3	transcript	XM_038526994.1	protein_coding	2	c.-35-55089C>T
chr1	76909678	C	T	PASS	intron_variant	MODIFIER	RASEF_3	RASEF_3	transcript	XM_038526996.1	protein_coding	3	c.-162-41476C>T
chr1	76909678	C	T	PASS	intron_variant	MODIFIER	LOC102155601_3	LOC102155601_3	transcript	XR_005354068.1	pseudogene	3	n.512+2232G>A
chr1	76909678	C	T	PASS	intron_variant	MODIFIER	LOC102155601_3	LOC102155601_3	transcript	XR_005354070.1	pseudogene	3	n.512+2232G>A
chr1	76909678	C	T	PASS	intron_variant	MODIFIER	LOC102155601_3	LOC102155601_3	transcript	XR_005354071.1	pseudogene	3	n.512+2232G>A
chr1	76909678	C	T	PASS	intron_variant	MODIFIER	LOC102155601_3	LOC102155601_3	transcript	XR_005354073.1	pseudogene	3	n.425+2232G>A
chr1	83887235	TC	T	PASS	intron_variant	MODIFIER	CARNMT1_3	CARNMT1_3	transcript	XM_038527065.1	protein_coding	3	c.597-7832delC
chr1	83887235	TC	T	PASS	intron_variant	MODIFIER	CARNMT1_3	CARNMT1_3	transcript	XM_038527066.1	protein_coding	4	c.387-7832delC
chr1	83887235	TC	T	PASS	intron_variant	MODIFIER	CARNMT1_3	CARNMT1_3	transcript	XM_038527067.1	protein_coding	5	c.354-7832delC
chr1	83887235	TC	T	PASS	intron_variant	MODIFIER	CARNMT1_3	CARNMT1_3	transcript	XM_038527068.1	protein_coding	4	c.354-7832delC
chr1	83887238	TTTTTTA	T	PASS	intron_variant	MODIFIER	CARNMT1_3	CARNMT1_3	transcript	XM_038527065.1	protein_coding	3	c.597-7829_597-7824delTTTTTA
chr1	83887238	TTTTTTA	T	PASS	intron_variant	MODIFIER	CARNMT1_3	CARNMT1_3	transcript	XM_038527066.1	protein_coding	4	c.387-7829_387-7824delTTTTTA
chr1	83887238	TTTTTTA	T	PASS	intron_variant	MODIFIER	CARNMT1_3	CARNMT1_3	transcript	XM_038527067.1	protein_coding	5	c.354-7829_354-7824delTTTTTA
chr1	83887238	TTTTTTA	T	PASS	intron_variant	MODIFIER	CARNMT1_3	CARNMT1_3	transcript	XM_038527068.1	protein_coding	4	c.354-7829_354-7824delTTTTTA
chr1	84038834	A	C	PASS	intron_variant	MODIFIER	TRPM6_3	TRPM6_3	transcript	XM_038527064.1	protein_coding	11	c.1308+525A>C
chr1	120677626	TCCC	T	PASS	intron_variant	MODIFIER	LOC119870073_3	LOC119870073_3	transcript	XR_005353236.1	pseudogene	1	n.593+16394_593+16396delCCC
chr1	120677632	G	A	PASS	intron_variant	MODIFIER	LOC119870073_3	LOC119870073_3	transcript	XR_005353236.1	pseudogene	1	n.593+16399G>A
chr1	120677633	T	TTA	PASS	intron_variant	MODIFIER	LOC119870073_3	LOC119870073_3	transcript	XR_005353236.1	pseudogene	1	n.593+16400_593+16401insTA
chr1	120677639	TCCCG	T	PASS	intron_variant	MODIFIER	LOC119870073_3	LOC119870073_3	transcript	XR_005353236.1	pseudogene	1	n.593+16407_593+16410delCCCG
chr1	120677645	TGC	T	PASS	intron_variant	MODIFIER	LOC119870073_3	LOC119870073_3	transcript	XR_005353236.1	pseudogene	1	n.593+16413_593+16414delGC
chr1	120677648	ATAGAGCCTGCT	A	PASS	intron_variant	MODIFIER	LOC119870073_3	LOC119870073_3	transcript	XR_005353236.1	pseudogene	1	n.593+16416_593+16426delTAGAGCCTGCT
chr1	120677664	C	CA	PASS	intron_variant	MODIFIER	LOC119870073_3	LOC119870073_3	transcript	XR_005353236.1	pseudogene	1	n.593+16431_593+16432insA
chr1	120677665	CTCT	C	PASS	intron_variant	MODIFIER	LOC119870073_3	LOC119870073_3	transcript	XR_005353236.1	pseudogene	1	n.593+16433_593+16435delTCT
chr1	120677670	C	A	PASS	intron_variant	MODIFIER	LOC119870073_3	LOC119870073_3	transcript	XR_005353236.1	pseudogene	1	n.593+16437C>A
chr1	120677672	T	A	PASS	intron_variant	MODIFIER	LOC119870073_3	LOC119870073_3	transcript	XR_005353236.1	pseudogene	1	n.593+16439T>A
chr1	120677673	GTGTCTCTGCCTCTCTCTCTCTCTCTCTCTCTCT	G	PASS	intron_variant	MODIFIER	LOC119870073_3	LOC119870073_3	transcript	XR_005353236.1	pseudogene	1	n.593+16441_593+16473delTGTCTCTGCCTCTCTCTCTCTCTCTCTCTCTCT
chr1	122793509	G	A	PASS	intergenic_region	MODIFIER	VSTM2B_3-LOC102154158_3	VSTM2B_3-LOC102154158_3	intergenic_region	VSTM2B_3-LOC102154158_3		-1	n.122793509G>A
chr1	123302769	G	A	PASS	intergenic_region	MODIFIER	MIR578_3-LOC111098499_3	MIR578_3-LOC111098499_3	intergenic_region	MIR578_3-LOC111098499_3		-1	n.123302769G>A
chr2	7967428	T	G	PASS	upstream_gene_variant	MODIFIER	MSRB2_3	MSRB2_3	transcript	XM_038529801.1	protein_coding	-1	c.-766A>C
chr2	7967428	T	G	PASS	upstream_gene_variant	MODIFIER	MSRB2_3	MSRB2_3	transcript	XM_038529802.1	protein_coding	-1	c.-766A>C
chr2	7967428	T	G	PASS	upstream_gene_variant	MODIFIER	MSRB2_3	MSRB2_3	transcript	XR_005355176.1	pseudogene	-1	n.-720A>C
chr2	7967428	T	G	PASS	intergenic_region	MODIFIER	MSRB2_3-ARMC3_3	MSRB2_3-ARMC3_3	intergenic_region	MSRB2_3-ARMC3_3		-1	n.7967428T>G
chr2	13044110	C	T	PASS	upstream_gene_variant	MODIFIER	LOC106560015_3	LOC106560015_3	transcript	XM_038532063.1	protein_coding	-1	c.-4256G>A
chr2	13044110	C	T	PASS	intergenic_region	MODIFIER	LOC106560015_3-LOC119869982_3	LOC106560015_3-LOC119869982_3	intergenic_region	LOC106560015_3-LOC119869982_3		-1	n.13044110C>T
chr2	13070351	C	T	PASS	intergenic_region	MODIFIER	LOC106560015_3-LOC119869982_3	LOC106560015_3-LOC119869982_3	intergenic_region	LOC106560015_3-LOC119869982_3		-1	n.13070351C>T
chr2	15703603	A	T	PASS	intron_variant	MODIFIER	MPP7_3	MPP7_3	transcript	XM_038529943.1	protein_coding	5	c.556-265132A>T
chr2	15703603	A	T	PASS	intron_variant	MODIFIER	MPP7_3	MPP7_3	transcript	XM_038529944.1	protein_coding	4	c.556-265132A>T
chr2	15703603	A	T	PASS	intron_variant	MODIFIER	MPP7_3	MPP7_3	transcript	XM_038529945.1	protein_coding	5	c.556-265132A>T
chr2	15703603	A	T	PASS	intron_variant	MODIFIER	MPP7_3	MPP7_3	transcript	XM_038529946.1	protein_coding	5	c.556-265132A>T
chr2	15703603	A	T	PASS	intron_variant	MODIFIER	MPP7_3	MPP7_3	transcript	XM_038529947.1	protein_coding	5	c.556-265132A>T
chr2	15736496	C	A	PASS	intron_variant	MODIFIER	MPP7_3	MPP7_3	transcript	XM_038529943.1	protein_coding	5	c.556-232239C>A
chr2	15736496	C	A	PASS	intron_variant	MODIFIER	MPP7_3	MPP7_3	transcript	XM_038529944.1	protein_coding	4	c.556-232239C>A
chr2	15736496	C	A	PASS	intron_variant	MODIFIER	MPP7_3	MPP7_3	transcript	XM_038529945.1	protein_coding	5	c.556-232239C>A
chr2	15736496	C	A	PASS	intron_variant	MODIFIER	MPP7_3	MPP7_3	transcript	XM_038529946.1	protein_coding	5	c.556-232239C>A
chr2	15736496	C	A	PASS	intron_variant	MODIFIER	MPP7_3	MPP7_3	transcript	XM_038529947.1	protein_coding	5	c.556-232239C>A
chr2	15867837	G	A	PASS	intron_variant	MODIFIER	MPP7_3	MPP7_3	transcript	XM_038529943.1	protein_coding	5	c.556-100898G>A
chr2	15867837	G	A	PASS	intron_variant	MODIFIER	LOC119876056	LOC119876056	transcript	XR_005355246.1	pseudogene	2	n.325+8768G>A
chr2	15867837	G	A	PASS	intron_variant	MODIFIER	MPP7_3	MPP7_3	transcript	XM_038529944.1	protein_coding	4	c.556-100898G>A
chr2	15867837	G	A	PASS	intron_variant	MODIFIER	MPP7_3	MPP7_3	transcript	XM_038529945.1	protein_coding	5	c.556-100898G>A
chr2	15867837	G	A	PASS	intron_variant	MODIFIER	MPP7_3	MPP7_3	transcript	XM_038529946.1	protein_coding	5	c.556-100898G>A
chr2	15867837	G	A	PASS	intron_variant	MODIFIER	MPP7_3	MPP7_3	transcript	XM_038529947.1	protein_coding	5	c.556-100898G>A
chr2	15867838	A	ATCAGGTCTTT	PASS	intron_variant	MODIFIER	MPP7_3	MPP7_3	transcript	XM_038529943.1	protein_coding	5	c.556-100897_556-100896insTCAGGTCTTT
chr2	15867838	A	ATCAGGTCTTT	PASS	intron_variant	MODIFIER	LOC119876056	LOC119876056	transcript	XR_005355246.1	pseudogene	2	n.325+8769_325+8770insTCAGGTCTTT
chr2	15867838	A	ATCAGGTCTTT	PASS	intron_variant	MODIFIER	MPP7_3	MPP7_3	transcript	XM_038529944.1	protein_coding	4	c.556-100897_556-100896insTCAGGTCTTT
chr2	15867838	A	ATCAGGTCTTT	PASS	intron_variant	MODIFIER	MPP7_3	MPP7_3	transcript	XM_038529945.1	protein_coding	5	c.556-100897_556-100896insTCAGGTCTTT
chr2	15867838	A	ATCAGGTCTTT	PASS	intron_variant	MODIFIER	MPP7_3	MPP7_3	transcript	XM_038529946.1	protein_coding	5	c.556-100897_556-100896insTCAGGTCTTT
chr2	15867838	A	ATCAGGTCTTT	PASS	intron_variant	MODIFIER	MPP7_3	MPP7_3	transcript	XM_038529947.1	protein_coding	5	c.556-100897_556-100896insTCAGGTCTTT
chr2	16758809	G	A	PASS	intron_variant	MODIFIER	ANKRD26_6	ANKRD26_6	transcript	XM_038529928.1	protein_coding	31	c.4885-9344C>T
chr2	16921600	A	C	PASS	intron_variant	MODIFIER	LOC119869194_2	LOC119869194_2	transcript	XM_038529931.1	protein_coding	20	c.*412+3522T>G
chr2	16921600	A	C	PASS	intron_variant	MODIFIER	LOC119869194_2	LOC119869194_2	transcript	XM_038529939.1	protein_coding	15	c.*412+3522T>G
chr2	16921600	A	C	PASS	intron_variant	MODIFIER	LOC119869194_2	LOC119869194_2	transcript	XM_038529938.1	protein_coding	18	c.*412+3522T>G
chr2	16921600	A	C	PASS	intron_variant	MODIFIER	LOC119869194_2	LOC119869194_2	transcript	XM_038529936.1	protein_coding	21	c.*412+3522T>G
chr2	16921600	A	C	PASS	intron_variant	MODIFIER	LOC119869194_2	LOC119869194_2	transcript	XM_038529937.1	protein_coding	19	c.*412+3522T>G
chr2	16921600	A	C	PASS	intron_variant	MODIFIER	LOC119869194_2	LOC119869194_2	transcript	XM_038529932.1	protein_coding	24	c.*412+3522T>G
chr2	16921600	A	C	PASS	intron_variant	MODIFIER	LOC119869194_2	LOC119869194_2	transcript	XM_038529934.1	protein_coding	23	c.*412+3522T>G
chr2	16921600	A	C	PASS	intron_variant	MODIFIER	LOC119869194_2	LOC119869194_2	transcript	XM_038529933.1	protein_coding	23	c.*412+3522T>G
chr2	16921600	A	C	PASS	intron_variant	MODIFIER	LOC119869194_2	LOC119869194_2	transcript	XM_038529935.1	protein_coding	22	c.*412+3522T>G
chr2	17439015	A	AAAAAAAC	PASS	intron_variant	MODIFIER	NSUN6_3	NSUN6_3	transcript	XM_038529977.1	protein_coding	3	c.312-2532_312-2531insAAAAAAC
chr2	17439015	A	AAAAAAAC	PASS	intron_variant	MODIFIER	NSUN6_3	NSUN6_3	transcript	XM_038529979.1	protein_coding	3	c.312-2532_312-2531insAAAAAAC
chr2	17439015	A	AAAAAAAC	PASS	intron_variant	MODIFIER	NSUN6_3	NSUN6_3	transcript	XM_038529978.1	protein_coding	3	c.309-2532_309-2531insAAAAAAC
chr2	17622064	A	G	PASS	intron_variant	MODIFIER	CACNB2_3	CACNB2_3	transcript	XM_038529965.1	protein_coding	2	c.223-17154T>C
chr2	17622064	A	G	PASS	intron_variant	MODIFIER	LOC111091416_3	LOC111091416_3	transcript	XR_005355269.1	pseudogene	2	n.150-2601A>G
chr2	17622064	A	G	PASS	intron_variant	MODIFIER	CACNB2_3	CACNB2_3	transcript	XM_038529976.1	protein_coding	1	c.-198-17154T>C
chr2	17622064	A	G	PASS	intron_variant	MODIFIER	CACNB2_3	CACNB2_3	transcript	XM_038529974.1	protein_coding	1	c.13-17154T>C
chr2	17622064	A	G	PASS	intron_variant	MODIFIER	CACNB2_3	CACNB2_3	transcript	XM_038529972.1	protein_coding	1	c.52-17154T>C
chr2	17622064	A	G	PASS	intron_variant	MODIFIER	CACNB2_3	CACNB2_3	transcript	XM_038529969.1	protein_coding	1	c.82-17154T>C
chr2	17622064	A	G	PASS	intron_variant	MODIFIER	CACNB2_3	CACNB2_3	transcript	XM_038529973.1	protein_coding	1	c.49-17154T>C
chr2	17622064	A	G	PASS	intron_variant	MODIFIER	CACNB2_3	CACNB2_3	transcript	XM_038529967.1	protein_coding	2	c.130-17154T>C
chr2	17622064	A	G	PASS	intron_variant	MODIFIER	CACNB2_3	CACNB2_3	transcript	XM_038529971.1	protein_coding	2	c.130-17154T>C
chr2	17622064	A	G	PASS	intron_variant	MODIFIER	CACNB2_3	CACNB2_3	transcript	XM_038529975.1	protein_coding	2	c.130-17154T>C
chr2	17622064	A	G	PASS	intron_variant	MODIFIER	CACNB2_3	CACNB2_3	transcript	XM_038529966.1	protein_coding	2	c.223-17154T>C
chr2	17622064	A	G	PASS	intron_variant	MODIFIER	CACNB2_3	CACNB2_3	transcript	XM_038529968.1	protein_coding	2	c.223-17154T>C
chr2	17901935	A	G	PASS	intergenic_region	MODIFIER	CACNB2_3-SLC39A12_3	CACNB2_3-SLC39A12_3	intergenic_region	CACNB2_3-SLC39A12_3		-1	n.17901935A>G
chr2	18002188	C	T	PASS	intron_variant	MODIFIER	SLC39A12_3	SLC39A12_3	transcript	XM_038529980.1	protein_coding	3	c.543+1318G>A
chr2	18002188	C	T	PASS	intron_variant	MODIFIER	SLC39A12_3	SLC39A12_3	transcript	XM_038529981.1	protein_coding	3	c.543+1318G>A
chr2	18002188	C	T	PASS	intron_variant	MODIFIER	SLC39A12_3	SLC39A12_3	transcript	XM_038529982.1	protein_coding	3	c.543+1318G>A
chr2	18017490	GC	G	PASS	upstream_gene_variant	MODIFIER	SLC39A12_3	SLC39A12_3	transcript	XM_038529980.1	protein_coding	-1	c.-4940delG
chr2	18017490	GC	G	PASS	upstream_gene_variant	MODIFIER	SLC39A12_3	SLC39A12_3	transcript	XM_038529981.1	protein_coding	-1	c.-4940delG
chr2	18017490	GC	G	PASS	upstream_gene_variant	MODIFIER	SLC39A12_3	SLC39A12_3	transcript	XM_038529982.1	protein_coding	-1	c.-4940delG
chr2	18017490	GC	G	PASS	intergenic_region	MODIFIER	SLC39A12_3-MRC1_3	SLC39A12_3-MRC1_3	intergenic_region	SLC39A12_3-MRC1_3		-1	n.18017491delC
chr2	18029583	G	T	PASS	intergenic_region	MODIFIER	SLC39A12_3-MRC1_3	SLC39A12_3-MRC1_3	intergenic_region	SLC39A12_3-MRC1_3		-1	n.18029583G>T
chr2	18341315	G	A	PASS	intergenic_region	MODIFIER	HACD1_3-ST8SIA6_3	HACD1_3-ST8SIA6_3	intergenic_region	HACD1_3-ST8SIA6_3		-1	n.18341315G>A
chr2	18469210	T	TG	PASS	intron_variant	MODIFIER	ST8SIA6_3	ST8SIA6_3	transcript	NM_001287030.1_3	protein_coding	2	c.201-25128_201-25127insG
chr2	18469211	A	ATTCCTGTCTGATTCCTGTCAGATT	PASS	intron_variant	MODIFIER	ST8SIA6_3	ST8SIA6_3	transcript	NM_001287030.1_3	protein_coding	2	c.201-25127_201-25126insTTCCTGTCTGATTCCTGTCAGATT
chr2	18554957	G	T	PASS	intron_variant	MODIFIER	ST8SIA6_3	ST8SIA6_3	transcript	NM_001287030.1_3	protein_coding	4	c.378-2503G>T
chr2	18582401	T	G	PASS	intron_variant	MODIFIER	LOC111091443_2	LOC111091443_2	transcript	XR_005355270.1	pseudogene	3	n.358+1507A>C
chr2	18591450	A	T	PASS	intron_variant	MODIFIER	LOC111091443_2	LOC111091443_2	transcript	XR_005355270.1	pseudogene	1	n.191-7199T>A
chr2	18984607	G	T	PASS	intron_variant	MODIFIER	CUBN_3	CUBN_3	transcript	NM_001003148.2_3	protein_coding	60	c.9655-2376G>T
chr2	18984607	G	T	PASS	intron_variant	MODIFIER	LOC111091460_3	LOC111091460_3	transcript	XR_005355278.1	pseudogene	2	n.747-228C>A
chr2	18984607	G	T	PASS	intron_variant	MODIFIER	LOC111091460_3	LOC111091460_3	transcript	XR_005355277.1	pseudogene	2	n.611-228C>A
chr2	19092305	T	C	PASS	downstream_gene_variant	MODIFIER	LOC111091463_3	LOC111091463_3	transcript	XR_005355281.1	pseudogene	-1	n.*611A>G
chr2	19092305	T	C	PASS	intron_variant	MODIFIER	RSU1_3	RSU1_3	transcript	XM_038530005.1	protein_coding	7	c.598+19059T>C
chr2	19092305	T	C	PASS	intron_variant	MODIFIER	RSU1_3	RSU1_3	transcript	XM_038530009.1	protein_coding	7	c.598+19059T>C
chr2	19092305	T	C	PASS	intron_variant	MODIFIER	RSU1_3	RSU1_3	transcript	XR_005355280.1	pseudogene	7	n.761+19059T>C
chr2	19092305	T	C	PASS	intron_variant	MODIFIER	RSU1_3	RSU1_3	transcript	XM_038530006.1	protein_coding	6	c.547+19059T>C
chr2	19092305	T	C	PASS	intron_variant	MODIFIER	RSU1_3	RSU1_3	transcript	XM_038530008.1	protein_coding	7	c.598+19059T>C
chr2	19092305	T	C	PASS	intron_variant	MODIFIER	RSU1_3	RSU1_3	transcript	XM_038530007.1	protein_coding	6	c.544+19059T>C
chr2	19200132	G	A	PASS	upstream_gene_variant	MODIFIER	LOC119870136_1	LOC119870136_1	transcript	XR_005355282.1	pseudogene	-1	n.-987C>T
chr2	19200132	G	A	PASS	intron_variant	MODIFIER	RSU1_3	RSU1_3	transcript	XM_038530005.1	protein_coding	8	c.732-2157G>A
chr2	19200132	G	A	PASS	intron_variant	MODIFIER	RSU1_3	RSU1_3	transcript	XR_005355280.1	pseudogene	9	n.1213-2157G>A
chr2	19200132	G	A	PASS	intron_variant	MODIFIER	RSU1_3	RSU1_3	transcript	XM_038530006.1	protein_coding	7	c.681-2157G>A
chr2	19200132	G	A	PASS	intron_variant	MODIFIER	RSU1_3	RSU1_3	transcript	XM_038530008.1	protein_coding	8	c.732-23533G>A
chr2	19200132	G	A	PASS	intron_variant	MODIFIER	RSU1_3	RSU1_3	transcript	XM_038530007.1	protein_coding	7	c.678-2157G>A
chr2	19200132	G	A	PASS	intron_variant	MODIFIER	PTER_3	PTER_3	transcript	XM_038530003.1	protein_coding	4	c.840-8618C>T
chr2	19212857	T	C	PASS	intron_variant	MODIFIER	RSU1_3	RSU1_3	transcript	XM_038530008.1	protein_coding	8	c.732-10808T>C
chr2	19212857	T	C	PASS	intron_variant	MODIFIER	PTER_3	PTER_3	transcript	XM_038530003.1	protein_coding	4	c.840-21343A>G
chr2	19396493	T	C	PASS	intergenic_region	MODIFIER	PTER_3-LOC106560138_3	PTER_3-LOC106560138_3	intergenic_region	PTER_3-LOC106560138_3		-1	n.19396493T>C
chr2	19573978	G	A	PASS	intergenic_region	MODIFIER	LOC111091465_3-LOC111094520_3	LOC111091465_3-LOC111094520_3	intergenic_region	LOC111091465_3-LOC111094520_3		-1	n.19573978G>A
chr2	19592832	C	T	PASS	downstream_gene_variant	MODIFIER	LOC111094520_3	LOC111094520_3	transcript	XM_038530011.1	protein_coding	-1	c.*3120G>A
chr2	19592832	C	T	PASS	intergenic_region	MODIFIER	LOC111091465_3-LOC111094520_3	LOC111091465_3-LOC111094520_3	intergenic_region	LOC111091465_3-LOC111094520_3		-1	n.19592832C>T
chr2	20066845	C	T	PASS	intron_variant	MODIFIER	ITGA8_3	ITGA8_3	transcript	XM_038530016.1	protein_coding	4	c.566-71C>T
chr2	20200359	G	C	PASS	intron_variant	MODIFIER	ITGA8_3	ITGA8_3	transcript	XM_038530016.1	protein_coding	29	c.3103-769G>C
chr2	20248211	GAAAC	G	PASS	intergenic_region	MODIFIER	ITGA8_3-LOC102154598_3	ITGA8_3-LOC102154598_3	intergenic_region	ITGA8_3-LOC102154598_3		-1	n.20248212_20248215delAAAC
chr2	20290619	T	TA	PASS	upstream_gene_variant	MODIFIER	LOC102154598_3	LOC102154598_3	transcript	XR_005354942.1	pseudogene	-1	n.-1483_-1482insT
chr2	20290619	T	TA	PASS	upstream_gene_variant	MODIFIER	LOC102154598_3	LOC102154598_3	transcript	XR_005354941.1	pseudogene	-1	n.-1483_-1482insT
chr2	20290619	T	TA	PASS	upstream_gene_variant	MODIFIER	LOC102154598_3	LOC102154598_3	transcript	XR_005354944.1	pseudogene	-1	n.-1304_-1303insT
chr2	20290619	T	TA	PASS	upstream_gene_variant	MODIFIER	LOC102154598_3	LOC102154598_3	transcript	XR_005354943.1	pseudogene	-1	n.-1483_-1482insT
chr2	20290619	T	TA	PASS	intergenic_region	MODIFIER	LOC102154598_3-FAM171A1_3	LOC102154598_3-FAM171A1_3	intergenic_region	LOC102154598_3-FAM171A1_3		-1	n.20290619_20290620insA
chr2	20326183	C	T	PASS	intergenic_region	MODIFIER	LOC102154598_3-FAM171A1_3	LOC102154598_3-FAM171A1_3	intergenic_region	LOC102154598_3-FAM171A1_3		-1	n.20326183C>T
chr2	20655991	C	T	PASS	upstream_gene_variant	MODIFIER	LOC119870141_3	LOC119870141_3	transcript	XR_005355290.1	pseudogene	-1	n.-4071G>A
chr2	20655991	C	T	PASS	upstream_gene_variant	MODIFIER	DCLRE1C_3	DCLRE1C_3	transcript	XM_038530039.1	protein_coding	-1	c.-826C>T
chr2	20655991	C	T	PASS	upstream_gene_variant	MODIFIER	DCLRE1C_3	DCLRE1C_3	transcript	XM_038530042.1	protein_coding	-1	c.-803C>T
chr2	20655991	C	T	PASS	upstream_gene_variant	MODIFIER	DCLRE1C_3	DCLRE1C_3	transcript	XM_038530043.1	protein_coding	-1	c.-2252C>T
chr2	20655991	C	T	PASS	upstream_gene_variant	MODIFIER	DCLRE1C_3	DCLRE1C_3	transcript	XM_038530041.1	protein_coding	-1	c.-2550C>T
chr2	20655991	C	T	PASS	intron_variant	MODIFIER	DCLRE1C_3	DCLRE1C_3	transcript	XM_038530037.1	protein_coding	1	c.-46-623C>T
chr2	20655991	C	T	PASS	intron_variant	MODIFIER	DCLRE1C_3	DCLRE1C_3	transcript	XM_038530038.1	protein_coding	1	c.110-623C>T
chr2	20655991	C	T	PASS	intron_variant	MODIFIER	DCLRE1C_3	DCLRE1C_3	transcript	XM_038530040.1	protein_coding	1	c.-99-623C>T
chr2	20683380	T	C	PASS	upstream_gene_variant	MODIFIER	LOC119870145_3	LOC119870145_3	transcript	XR_005355292.1	pseudogene	-1	n.-4607A>G
chr2	20683380	T	C	PASS	intron_variant	MODIFIER	DCLRE1C_3	DCLRE1C_3	transcript	XM_038530037.1	protein_coding	14	c.1196-3307T>C
chr2	20683380	T	C	PASS	intron_variant	MODIFIER	DCLRE1C_3	DCLRE1C_3	transcript	XM_038530038.1	protein_coding	13	c.1157-3307T>C
chr2	20683380	T	C	PASS	intron_variant	MODIFIER	DCLRE1C_3	DCLRE1C_3	transcript	XM_038530040.1	protein_coding	14	c.1034-3307T>C
chr2	20683380	T	C	PASS	intron_variant	MODIFIER	DCLRE1C_3	DCLRE1C_3	transcript	XM_038530039.1	protein_coding	14	c.1124-3307T>C
chr2	20683380	T	C	PASS	intron_variant	MODIFIER	DCLRE1C_3	DCLRE1C_3	transcript	XM_038530042.1	protein_coding	11	c.812-3307T>C
chr2	20683380	T	C	PASS	intron_variant	MODIFIER	DCLRE1C_3	DCLRE1C_3	transcript	XM_038530043.1	protein_coding	11	c.812-3307T>C
chr2	20683380	T	C	PASS	intron_variant	MODIFIER	DCLRE1C_3	DCLRE1C_3	transcript	XM_038530041.1	protein_coding	11	c.812-3307T>C
chr2	20683380	T	C	PASS	intron_variant	MODIFIER	DCLRE1C_3	DCLRE1C_3	transcript	XM_038530044.1	protein_coding	10	c.812-3307T>C
chr2	20683380	T	C	PASS	intron_variant	MODIFIER	DCLRE1C_3	DCLRE1C_3	transcript	XM_038530045.1	protein_coding	11	c.797-3307T>C
chr2	20683380	T	C	PASS	intron_variant	MODIFIER	SUV39H2_3	SUV39H2_3	transcript	XM_038530052.1	protein_coding	4	c.997-4202A>G
chr2	20689757	G	C	PASS	downstream_gene_variant	MODIFIER	DCLRE1C_3	DCLRE1C_3	transcript	XM_038530037.1	protein_coding	-1	c.*2148G>C
chr2	20689757	G	C	PASS	downstream_gene_variant	MODIFIER	SUV39H2_3	SUV39H2_3	transcript	XM_038530047.1	protein_coding	-1	c.*2664C>G
chr2	20689757	G	C	PASS	downstream_gene_variant	MODIFIER	DCLRE1C_3	DCLRE1C_3	transcript	XM_038530038.1	protein_coding	-1	c.*2148G>C
chr2	20689757	G	C	PASS	downstream_gene_variant	MODIFIER	DCLRE1C_3	DCLRE1C_3	transcript	XM_038530040.1	protein_coding	-1	c.*2148G>C
chr2	20689757	G	C	PASS	downstream_gene_variant	MODIFIER	DCLRE1C_3	DCLRE1C_3	transcript	XM_038530039.1	protein_coding	-1	c.*2148G>C
chr2	20689757	G	C	PASS	downstream_gene_variant	MODIFIER	DCLRE1C_3	DCLRE1C_3	transcript	XM_038530042.1	protein_coding	-1	c.*2148G>C
chr2	20689757	G	C	PASS	downstream_gene_variant	MODIFIER	DCLRE1C_3	DCLRE1C_3	transcript	XM_038530043.1	protein_coding	-1	c.*2148G>C
chr2	20689757	G	C	PASS	downstream_gene_variant	MODIFIER	DCLRE1C_3	DCLRE1C_3	transcript	XM_038530041.1	protein_coding	-1	c.*2148G>C
chr2	20689757	G	C	PASS	downstream_gene_variant	MODIFIER	DCLRE1C_3	DCLRE1C_3	transcript	XM_038530044.1	protein_coding	-1	c.*2148G>C
chr2	20689757	G	C	PASS	downstream_gene_variant	MODIFIER	DCLRE1C_3	DCLRE1C_3	transcript	XM_038530045.1	protein_coding	-1	c.*2148G>C
chr2	20689757	G	C	PASS	downstream_gene_variant	MODIFIER	SUV39H2_3	SUV39H2_3	transcript	XM_038530049.1	protein_coding	-1	c.*2664C>G
chr2	20689757	G	C	PASS	downstream_gene_variant	MODIFIER	SUV39H2_3	SUV39H2_3	transcript	XM_038530050.1	protein_coding	-1	c.*2664C>G
chr2	20689757	G	C	PASS	downstream_gene_variant	MODIFIER	SUV39H2_3	SUV39H2_3	transcript	XM_038530048.1	protein_coding	-1	c.*2687C>G
chr2	20689757	G	C	PASS	downstream_gene_variant	MODIFIER	SUV39H2_3	SUV39H2_3	transcript	XM_038530051.1	protein_coding	-1	c.*2664C>G
chr2	20689757	G	C	PASS	intron_variant	MODIFIER	SUV39H2_3	SUV39H2_3	transcript	XM_038530052.1	protein_coding	4	c.996+5426C>G
chr2	20731547	T	G	VQSRTrancheSNP99.90to100.00	intron_variant	MODIFIER	HSPA14_3	HSPA14_3	transcript	XM_038530046.1	protein_coding	10	c.994-6332A>C
chr2	20983132	CGGGAGGATGG	C	PASS	intron_variant	MODIFIER	FAM107B_3	FAM107B_3	transcript	XM_038530059.1	protein_coding	1	c.-57+4237_-57+4246delGGGAGGATGG
chr2	20983132	CGGGAGGATGG	C	PASS	intron_variant	MODIFIER	FAM107B_3	FAM107B_3	transcript	XM_038530057.1	protein_coding	1	c.-57+3558_-57+3567delGGGAGGATGG
chr2	21017601	A	G	PASS	upstream_gene_variant	MODIFIER	FAM107B_3	FAM107B_3	transcript	XM_038530056.1	protein_coding	-1	c.-2058A>G
chr2	21017601	A	G	PASS	upstream_gene_variant	MODIFIER	FAM107B_3	FAM107B_3	transcript	XM_038530058.1	protein_coding	-1	c.-2624A>G
chr2	21017601	A	G	PASS	intron_variant	MODIFIER	FAM107B_3	FAM107B_3	transcript	XM_038530059.1	protein_coding	1	c.-56-20349A>G
chr2	21017601	A	G	PASS	intron_variant	MODIFIER	FAM107B_3	FAM107B_3	transcript	XM_038530057.1	protein_coding	1	c.-56-20349A>G
chr2	21791548	T	C	PASS	intron_variant	MODIFIER	FRMD4A_3	FRMD4A_3	transcript	XM_038530060.1	protein_coding	15	c.1365+1716T>C
chr2	21791548	T	C	PASS	intron_variant	MODIFIER	FRMD4A_3	FRMD4A_3	transcript	XM_038530061.1	protein_coding	18	c.1362+1716T>C
chr2	21791548	T	C	PASS	intron_variant	MODIFIER	FRMD4A_3	FRMD4A_3	transcript	XM_038530064.1	protein_coding	17	c.1308+1716T>C
chr2	21791548	T	C	PASS	intron_variant	MODIFIER	FRMD4A_3	FRMD4A_3	transcript	XM_038530066.1	protein_coding	16	c.1308+1716T>C
chr2	21791548	T	C	PASS	intron_variant	MODIFIER	FRMD4A_3	FRMD4A_3	transcript	XM_038530065.1	protein_coding	16	c.1308+1716T>C
chr2	21791548	T	C	PASS	intron_variant	MODIFIER	FRMD4A_3	FRMD4A_3	transcript	XM_038530070.1	protein_coding	15	c.1239+1716T>C
chr2	21791548	T	C	PASS	intron_variant	MODIFIER	FRMD4A_3	FRMD4A_3	transcript	XM_038530068.1	protein_coding	15	c.1272+1716T>C
chr2	21791548	T	C	PASS	intron_variant	MODIFIER	FRMD4A_3	FRMD4A_3	transcript	XM_038530067.1	protein_coding	15	c.1299+1716T>C
chr2	21791548	T	C	PASS	intron_variant	MODIFIER	FRMD4A_3	FRMD4A_3	transcript	XM_038530069.1	protein_coding	15	c.1299+1716T>C
chr2	21791548	T	C	PASS	intron_variant	MODIFIER	FRMD4A_3	FRMD4A_3	transcript	XM_038530062.1	protein_coding	15	c.1365+1716T>C
chr2	21791548	T	C	PASS	intron_variant	MODIFIER	FRMD4A_3	FRMD4A_3	transcript	XM_038530063.1	protein_coding	15	c.1365+1716T>C
chr2	21791548	T	C	PASS	intron_variant	MODIFIER	FRMD4A_3	FRMD4A_3	transcript	XM_038530071.1	protein_coding	15	c.1206+1716T>C
chr2	21791548	T	C	PASS	intron_variant	MODIFIER	FRMD4A_3	FRMD4A_3	transcript	XM_038530072.1	protein_coding	15	c.1206+1716T>C
chr2	21825550	C	A	PASS	3_prime_UTR_variant	MODIFIER	FRMD4A_3	FRMD4A_3	transcript	XM_038530060.1	protein_coding	23	c.*938C>A
chr2	21825550	C	A	PASS	3_prime_UTR_variant	MODIFIER	FRMD4A_3	FRMD4A_3	transcript	XM_038530061.1	protein_coding	26	c.*938C>A
chr2	21825550	C	A	PASS	3_prime_UTR_variant	MODIFIER	FRMD4A_3	FRMD4A_3	transcript	XM_038530064.1	protein_coding	25	c.*938C>A
chr2	21825550	C	A	PASS	3_prime_UTR_variant	MODIFIER	FRMD4A_3	FRMD4A_3	transcript	XM_038530066.1	protein_coding	24	c.*938C>A
chr2	21825550	C	A	PASS	3_prime_UTR_variant	MODIFIER	FRMD4A_3	FRMD4A_3	transcript	XM_038530065.1	protein_coding	24	c.*938C>A
chr2	21825550	C	A	PASS	3_prime_UTR_variant	MODIFIER	FRMD4A_3	FRMD4A_3	transcript	XM_038530070.1	protein_coding	23	c.*938C>A
chr2	21825550	C	A	PASS	3_prime_UTR_variant	MODIFIER	FRMD4A_3	FRMD4A_3	transcript	XM_038530068.1	protein_coding	23	c.*938C>A
chr2	21825550	C	A	PASS	3_prime_UTR_variant	MODIFIER	FRMD4A_3	FRMD4A_3	transcript	XM_038530067.1	protein_coding	23	c.*938C>A
chr2	21825550	C	A	PASS	3_prime_UTR_variant	MODIFIER	FRMD4A_3	FRMD4A_3	transcript	XM_038530069.1	protein_coding	24	c.*1043C>A
chr2	21825550	C	A	PASS	3_prime_UTR_variant	MODIFIER	FRMD4A_3	FRMD4A_3	transcript	XM_038530062.1	protein_coding	24	c.*1043C>A
chr2	21825550	C	A	PASS	3_prime_UTR_variant	MODIFIER	FRMD4A_3	FRMD4A_3	transcript	XM_038530063.1	protein_coding	23	c.*938C>A
chr2	21825550	C	A	PASS	3_prime_UTR_variant	MODIFIER	FRMD4A_3	FRMD4A_3	transcript	XM_038530071.1	protein_coding	23	c.*938C>A
chr2	21825550	C	A	PASS	3_prime_UTR_variant	MODIFIER	FRMD4A_3	FRMD4A_3	transcript	XM_038530072.1	protein_coding	23	c.*938C>A
chr2	21841307	A	G	PASS	intron_variant	MODIFIER	PRPF18_3	PRPF18_3	transcript	XM_038530090.1	protein_coding	10	c.976-2804T>C
chr2	21841307	A	G	PASS	intron_variant	MODIFIER	PRPF18_3	PRPF18_3	transcript	XM_038530091.1	protein_coding	9	c.949-2804T>C
chr2	21903524	A	C	PASS	intron_variant	MODIFIER	LOC102156435_3	LOC102156435_3	transcript	XR_005355294.1	pseudogene	2	n.386-152T>G
chr2	21903524	A	C	PASS	intron_variant	MODIFIER	LOC102156435_3	LOC102156435_3	transcript	XR_005355295.1	pseudogene	2	n.386-152T>G
chr2	27114349	C	T	PASS	3_prime_UTR_variant	MODIFIER	GATA3_3	GATA3_3	transcript	XM_038530156.1	protein_coding	6	c.*135G>A
chr2	27114349	C	T	PASS	3_prime_UTR_variant	MODIFIER	GATA3_3	GATA3_3	transcript	XM_038530160.1	protein_coding	6	c.*135G>A
chr2	27114349	C	T	PASS	3_prime_UTR_variant	MODIFIER	GATA3_3	GATA3_3	transcript	XM_038530161.1	protein_coding	6	c.*135G>A
chr2	27114349	C	T	PASS	3_prime_UTR_variant	MODIFIER	GATA3_3	GATA3_3	transcript	XM_038530157.1	protein_coding	6	c.*135G>A
chr2	27114349	C	T	PASS	3_prime_UTR_variant	MODIFIER	GATA3_3	GATA3_3	transcript	XM_038530158.1	protein_coding	6	c.*135G>A
chr2	27724430	C	CTTGCTGTATCTTTCTTTTTTTTTTTTTTTTTTTTTTTTTTTTTTAAATTTGAAAT	PASS	intron_variant	MODIFIER	SFMBT2_3	SFMBT2_3	transcript	XM_038530172.1	protein_coding	4	c.436+3668_436+3669insTTGCTGTATCTTTCTTTTTTTTTTTTTTTTTTTTTTTTTTTTTTAAATTTGAAAT
chr2	27724430	C	CTTGCTGTATCTTTCTTTTTTTTTTTTTTTTTTTTTTTTTTTTTTAAATTTGAAAT	PASS	intron_variant	MODIFIER	SFMBT2_3	SFMBT2_3	transcript	XM_038530176.1	protein_coding	4	c.436+3668_436+3669insTTGCTGTATCTTTCTTTTTTTTTTTTTTTTTTTTTTTTTTTTTTAAATTTGAAAT
chr2	27724430	C	CTTGCTGTATCTTTCTTTTTTTTTTTTTTTTTTTTTTTTTTTTTTAAATTTGAAAT	PASS	intron_variant	MODIFIER	SFMBT2_3	SFMBT2_3	transcript	XM_038530175.1	protein_coding	4	c.436+3668_436+3669insTTGCTGTATCTTTCTTTTTTTTTTTTTTTTTTTTTTTTTTTTTTAAATTTGAAAT
chr2	27724430	C	CTTGCTGTATCTTTCTTTTTTTTTTTTTTTTTTTTTTTTTTTTTTAAATTTGAAAT	PASS	intron_variant	MODIFIER	SFMBT2_3	SFMBT2_3	transcript	XM_038530174.1	protein_coding	4	c.436+3668_436+3669insTTGCTGTATCTTTCTTTTTTTTTTTTTTTTTTTTTTTTTTTTTTAAATTTGAAAT
chr2	27874427	A	G	PASS	intron_variant	MODIFIER	SFMBT2_3	SFMBT2_3	transcript	XM_038530172.1	protein_coding	15	c.1698+1048A>G
chr2	27874427	A	G	PASS	intron_variant	MODIFIER	SFMBT2_3	SFMBT2_3	transcript	XM_038530176.1	protein_coding	15	c.1698+1048A>G
chr2	27874427	A	G	PASS	intron_variant	MODIFIER	SFMBT2_3	SFMBT2_3	transcript	XM_038530175.1	protein_coding	15	c.1698+1048A>G
chr2	27874427	A	G	PASS	intron_variant	MODIFIER	SFMBT2_3	SFMBT2_3	transcript	XM_038530174.1	protein_coding	15	c.1698+1048A>G
chr2	27874427	A	G	PASS	intron_variant	MODIFIER	SFMBT2_3	SFMBT2_3	transcript	XM_038530177.1	protein_coding	11	c.942+1048A>G
chr2	28164051	C	CT	PASS	intergenic_region	MODIFIER	LOC111094539_3-LOC102154159_3	LOC111094539_3-LOC102154159_3	intergenic_region	LOC111094539_3-LOC102154159_3		-1	n.28164051_28164052insT
chr2	28819650	C	A	PASS	intron_variant	MODIFIER	PFKFB3_3	PFKFB3_3	transcript	XM_038530188.1	protein_coding	1	c.16+18227G>T
chr2	28819650	C	A	PASS	intron_variant	MODIFIER	PFKFB3_3	PFKFB3_3	transcript	XM_038530189.1	protein_coding	1	c.-266+48G>T
chr2	30404729	C	T	PASS	intergenic_region	MODIFIER	LOC119869995_3-LOC111091703_3	LOC119869995_3-LOC111091703_3	intergenic_region	LOC119869995_3-LOC111091703_3		-1	n.30404729C>T
chr2	31097186	GA	G	PASS	intergenic_region	MODIFIER	LOC119869998_3-LOC106560146_3	LOC119869998_3-LOC106560146_3	intergenic_region	LOC119869998_3-LOC106560146_3		-1	n.31097187delA
chr2	37573618	C	T	PASS	intergenic_region	MODIFIER	LOC119870220_3-LOC119870539_3	LOC119870220_3-LOC119870539_3	intergenic_region	LOC119870220_3-LOC119870539_3		-1	n.37573618C>T
chr2	37634453	A	G	PASS	intergenic_region	MODIFIER	LOC119870220_3-LOC119870539_3	LOC119870220_3-LOC119870539_3	intergenic_region	LOC119870220_3-LOC119870539_3		-1	n.37634453A>G
chr2	38103913	C	T	PASS	intron_variant	MODIFIER	KCTD16_3	KCTD16_3	transcript	XM_038530499.1	protein_coding	2	c.832+18848C>T
chr2	38103913	C	T	PASS	intron_variant	MODIFIER	LOC119870223_3	LOC119870223_3	transcript	XR_005355490.1	pseudogene	1	n.174-2835G>A
chr2	38103913	C	T	PASS	intron_variant	MODIFIER	KCTD16_3	KCTD16_3	transcript	XM_038530502.1	protein_coding	2	c.832+18848C>T
chr2	38103913	C	T	PASS	intron_variant	MODIFIER	KCTD16_3	KCTD16_3	transcript	XM_038530500.1	protein_coding	3	c.832+18848C>T
chr2	38103913	C	T	PASS	intron_variant	MODIFIER	KCTD16_3	KCTD16_3	transcript	XM_038530501.1	protein_coding	2	c.832+18848C>T
chr2	38328642	A	G	PASS	intron_variant	MODIFIER	KCTD16_3	KCTD16_3	transcript	XM_038530499.1	protein_coding	2	c.833-1635A>G
chr2	38328642	A	G	PASS	intron_variant	MODIFIER	KCTD16_3	KCTD16_3	transcript	XM_038530502.1	protein_coding	2	c.833-1635A>G
chr2	38328642	A	G	PASS	intron_variant	MODIFIER	KCTD16_3	KCTD16_3	transcript	XM_038530500.1	protein_coding	3	c.833-1635A>G
chr2	38328642	A	G	PASS	intron_variant	MODIFIER	KCTD16_3	KCTD16_3	transcript	XM_038530501.1	protein_coding	2	c.833-1635A>G
chr2	38328642	A	G	PASS	intron_variant	MODIFIER	KCTD16_3	KCTD16_3	transcript	XR_005355489.1	pseudogene	1	n.88-1635A>G
chr2	39602063	C	CA	PASS	intron_variant	MODIFIER	SH3RF2_3	SH3RF2_3	transcript	XM_038530508.1	protein_coding	2	c.379-11262_379-11261insA
chr2	39602063	C	CA	PASS	intron_variant	MODIFIER	SH3RF2_3	SH3RF2_3	transcript	XM_038530510.1	protein_coding	2	c.379-11262_379-11261insA
chr2	39602063	C	CA	PASS	intron_variant	MODIFIER	SH3RF2_3	SH3RF2_3	transcript	XM_038530509.1	protein_coding	2	c.379-11262_379-11261insA
chr2	39602063	C	CA	PASS	intron_variant	MODIFIER	SH3RF2_3	SH3RF2_3	transcript	XM_038530511.1	protein_coding	2	c.379-11262_379-11261insA
chr2	39602063	C	CA	PASS	intron_variant	MODIFIER	SH3RF2_3	SH3RF2_3	transcript	XR_005355496.1	pseudogene	2	n.639-11262_639-11261insA
chr2	39602063	C	CA	PASS	intron_variant	MODIFIER	SH3RF2_3	SH3RF2_3	transcript	XM_038530512.1	protein_coding	2	c.379-11262_379-11261insA
chr2	44583360	A	G	PASS	3_prime_UTR_variant	MODIFIER	GAPT_3	GAPT_3	transcript	XM_038530643.1	protein_coding	4	c.*3798A>G
chr2	44583360	A	G	PASS	3_prime_UTR_variant	MODIFIER	GAPT_3	GAPT_3	transcript	XM_038530645.1	protein_coding	4	c.*3798A>G
chr2	44583360	A	G	PASS	3_prime_UTR_variant	MODIFIER	GAPT_3	GAPT_3	transcript	XM_038530646.1	protein_coding	3	c.*3798A>G
chr2	44583360	A	G	PASS	3_prime_UTR_variant	MODIFIER	GAPT_3	GAPT_3	transcript	XM_038530644.1	protein_coding	3	c.*3798A>G
chr2	44583360	A	G	PASS	3_prime_UTR_variant	MODIFIER	GAPT_3	GAPT_3	transcript	XM_038530647.1	protein_coding	2	c.*3798A>G
chr2	45023559	A	G	PASS	intergenic_region	MODIFIER	LOC100684090_2-PDE4D_3	LOC100684090_2-PDE4D_3	intergenic_region	LOC100684090_2-PDE4D_3		-1	n.45023559A>G
chr2	45137977	G	A	PASS	intron_variant	MODIFIER	PDE4D_3	PDE4D_3	transcript	XM_038530650.1	protein_coding	5	c.809-54992C>T
chr2	45137977	G	A	PASS	intron_variant	MODIFIER	PDE4D_3	PDE4D_3	transcript	XM_038530673.1	protein_coding	1	c.-99+11811C>T
chr2	45137977	G	A	PASS	intron_variant	MODIFIER	PDE4D_3	PDE4D_3	transcript	XM_038530669.1	protein_coding	1	c.46+11756C>T
chr2	45137977	G	A	PASS	intron_variant	MODIFIER	PDE4D_3	PDE4D_3	transcript	XM_038530667.1	protein_coding	1	c.-52+11756C>T
chr2	45137977	G	A	PASS	intron_variant	MODIFIER	PDE4D_3	PDE4D_3	transcript	XM_038530668.1	protein_coding	1	c.-52+11811C>T
chr2	45137977	G	A	PASS	intron_variant	MODIFIER	PDE4D_3	PDE4D_3	transcript	XM_038530662.1	protein_coding	5	c.419-54992C>T
chr2	45137977	G	A	PASS	intron_variant	MODIFIER	PDE4D_3	PDE4D_3	transcript	XM_038530665.1	protein_coding	5	c.305-54992C>T
chr2	45137977	G	A	PASS	intron_variant	MODIFIER	PDE4D_3	PDE4D_3	transcript	XM_038530661.1	protein_coding	5	c.443-54992C>T
chr2	45137977	G	A	PASS	intron_variant	MODIFIER	PDE4D_3	PDE4D_3	transcript	XM_038530660.1	protein_coding	5	c.479-54992C>T
chr2	45137977	G	A	PASS	intron_variant	MODIFIER	PDE4D_3	PDE4D_3	transcript	XM_038530664.1	protein_coding	5	c.401-54992C>T
chr2	45137977	G	A	PASS	intron_variant	MODIFIER	PDE4D_3	PDE4D_3	transcript	XM_038530663.1	protein_coding	5	c.410-54992C>T
chr2	45137977	G	A	PASS	intron_variant	MODIFIER	PDE4D_3	PDE4D_3	transcript	XM_038530658.1	protein_coding	5	c.620-54992C>T
chr2	45137977	G	A	PASS	intron_variant	MODIFIER	PDE4D_3	PDE4D_3	transcript	XM_038530659.1	protein_coding	6	c.530-54992C>T
chr2	45137977	G	A	PASS	intron_variant	MODIFIER	PDE4D_3	PDE4D_3	transcript	XM_038530657.1	protein_coding	7	c.626-54992C>T
chr2	45137977	G	A	PASS	intron_variant	MODIFIER	PDE4D_3	PDE4D_3	transcript	XM_038530655.1	protein_coding	8	c.626-54992C>T
chr2	45137977	G	A	PASS	intron_variant	MODIFIER	PDE4D_3	PDE4D_3	transcript	XM_038530656.1	protein_coding	7	c.626-54992C>T
chr2	45137977	G	A	PASS	intron_variant	MODIFIER	PDE4D_3	PDE4D_3	transcript	XM_038530651.1	protein_coding	12	c.626-54992C>T
chr2	45137977	G	A	PASS	intron_variant	MODIFIER	PDE4D_3	PDE4D_3	transcript	XM_038530652.1	protein_coding	9	c.626-54992C>T
chr2	45137977	G	A	PASS	intron_variant	MODIFIER	PDE4D_3	PDE4D_3	transcript	XM_038530653.1	protein_coding	10	c.626-54992C>T
chr2	45137977	G	A	PASS	intron_variant	MODIFIER	PDE4D_3	PDE4D_3	transcript	XM_038530654.1	protein_coding	8	c.626-54992C>T
chr2	45137977	G	A	PASS	intron_variant	MODIFIER	PDE4D_3	PDE4D_3	transcript	XM_038530676.1	protein_coding	10	c.626-87915C>T
chr2	45232672	T	C	PASS	intron_variant	MODIFIER	PDE4D_3	PDE4D_3	transcript	XM_038530650.1	protein_coding	3	c.685-2152A>G
chr2	45232672	T	C	PASS	intron_variant	MODIFIER	PDE4D_3	PDE4D_3	transcript	XM_038530662.1	protein_coding	3	c.295-2152A>G
chr2	45232672	T	C	PASS	intron_variant	MODIFIER	PDE4D_3	PDE4D_3	transcript	XM_038530665.1	protein_coding	3	c.181-2152A>G
chr2	45232672	T	C	PASS	intron_variant	MODIFIER	PDE4D_3	PDE4D_3	transcript	XM_038530661.1	protein_coding	3	c.319-2152A>G
chr2	45232672	T	C	PASS	intron_variant	MODIFIER	PDE4D_3	PDE4D_3	transcript	XM_038530660.1	protein_coding	3	c.355-2152A>G
chr2	45232672	T	C	PASS	intron_variant	MODIFIER	PDE4D_3	PDE4D_3	transcript	XM_038530664.1	protein_coding	3	c.277-2152A>G
chr2	45232672	T	C	PASS	intron_variant	MODIFIER	PDE4D_3	PDE4D_3	transcript	XM_038530663.1	protein_coding	3	c.286-2152A>G
chr2	45232672	T	C	PASS	intron_variant	MODIFIER	PDE4D_3	PDE4D_3	transcript	XM_038530658.1	protein_coding	3	c.496-2152A>G
chr2	45232672	T	C	PASS	intron_variant	MODIFIER	PDE4D_3	PDE4D_3	transcript	XM_038530659.1	protein_coding	4	c.406-2152A>G
chr2	45232672	T	C	PASS	intron_variant	MODIFIER	PDE4D_3	PDE4D_3	transcript	XM_038530657.1	protein_coding	5	c.502-2152A>G
chr2	45232672	T	C	PASS	intron_variant	MODIFIER	PDE4D_3	PDE4D_3	transcript	XM_038530655.1	protein_coding	6	c.502-2152A>G
chr2	45232672	T	C	PASS	intron_variant	MODIFIER	PDE4D_3	PDE4D_3	transcript	XM_038530656.1	protein_coding	5	c.502-2152A>G
chr2	45232672	T	C	PASS	intron_variant	MODIFIER	PDE4D_3	PDE4D_3	transcript	XM_038530651.1	protein_coding	10	c.502-2152A>G
chr2	45232672	T	C	PASS	intron_variant	MODIFIER	PDE4D_3	PDE4D_3	transcript	XM_038530652.1	protein_coding	7	c.502-2152A>G
chr2	45232672	T	C	PASS	intron_variant	MODIFIER	PDE4D_3	PDE4D_3	transcript	XM_038530653.1	protein_coding	8	c.502-2152A>G
chr2	45232672	T	C	PASS	intron_variant	MODIFIER	PDE4D_3	PDE4D_3	transcript	XM_038530654.1	protein_coding	6	c.502-2152A>G
chr2	45232672	T	C	PASS	intron_variant	MODIFIER	PDE4D_3	PDE4D_3	transcript	XM_038530676.1	protein_coding	8	c.502-2152A>G
chr2	45232672	T	C	PASS	intron_variant	MODIFIER	PDE4D_3	PDE4D_3	transcript	XM_038530675.1	protein_coding	8	c.502-2152A>G
chr2	45762330	T	C	PASS	intron_variant	MODIFIER	PDE4D_3	PDE4D_3	transcript	XM_038530650.1	protein_coding	1	c.455+117615A>G
chr2	45762330	T	C	PASS	intron_variant	MODIFIER	PDE4D_3	PDE4D_3	transcript	XM_038530659.1	protein_coding	2	c.176+200572A>G
chr2	45762330	T	C	PASS	intron_variant	MODIFIER	PDE4D_3	PDE4D_3	transcript	XM_038530657.1	protein_coding	3	c.272+200572A>G
chr2	45762330	T	C	PASS	intron_variant	MODIFIER	PDE4D_3	PDE4D_3	transcript	XM_038530655.1	protein_coding	4	c.272+200572A>G
chr2	45762330	T	C	PASS	intron_variant	MODIFIER	PDE4D_3	PDE4D_3	transcript	XM_038530656.1	protein_coding	3	c.272+200572A>G
chr2	45762330	T	C	PASS	intron_variant	MODIFIER	PDE4D_3	PDE4D_3	transcript	XM_038530651.1	protein_coding	8	c.272+200572A>G
chr2	45762330	T	C	PASS	intron_variant	MODIFIER	PDE4D_3	PDE4D_3	transcript	XM_038530652.1	protein_coding	5	c.272+200572A>G
chr2	45762330	T	C	PASS	intron_variant	MODIFIER	PDE4D_3	PDE4D_3	transcript	XM_038530653.1	protein_coding	6	c.272+200572A>G
chr2	45762330	T	C	PASS	intron_variant	MODIFIER	PDE4D_3	PDE4D_3	transcript	XM_038530654.1	protein_coding	4	c.272+200572A>G
chr2	45762330	T	C	PASS	intron_variant	MODIFIER	PDE4D_3	PDE4D_3	transcript	XM_038530676.1	protein_coding	6	c.272+200572A>G
chr2	45762330	T	C	PASS	intron_variant	MODIFIER	PDE4D_3	PDE4D_3	transcript	XM_038530675.1	protein_coding	6	c.272+200572A>G
chr2	45762330	T	C	PASS	intron_variant	MODIFIER	LOC102156594_3	LOC102156594_3	transcript	XR_005355551.1	pseudogene	1	n.93-6648T>C
chr2	47736779	A	C	PASS	intron_variant	MODIFIER	LOC119871109_3	LOC119871109_3	transcript	XR_005355590.1	pseudogene	7	n.625+8389A>C
chr2	48823513	T	A	PASS	intergenic_region	MODIFIER	LOC100688221_3-LOC100688300_3	LOC100688221_3-LOC100688300_3	intergenic_region	LOC100688221_3-LOC100688300_3		-1	n.48823513T>A
chr2	48877016	C	T	PASS	intergenic_region	MODIFIER	LOC100688221_3-LOC100688300_3	LOC100688221_3-LOC100688300_3	intergenic_region	LOC100688221_3-LOC100688300_3		-1	n.48877016C>T
chr2	48969224	C	A	PASS	intron_variant	MODIFIER	LOC119870030_3	LOC119870030_3	transcript	XR_005354997.1	pseudogene	2	n.635+25263G>T
chr2	48978998	C	T	PASS	intron_variant	MODIFIER	LOC119870030_3	LOC119870030_3	transcript	XR_005354997.1	pseudogene	2	n.635+15489G>A
chr2	49209198	C	T	PASS	intergenic_region	MODIFIER	LOC100688366_3-HTR1A_3	LOC100688366_3-HTR1A_3	intergenic_region	LOC100688366_3-HTR1A_3		-1	n.49209198C>T
chr2	49253509	C	T	PASS	intergenic_region	MODIFIER	HTR1A_3-LOC111092366_3	HTR1A_3-LOC111092366_3	intergenic_region	HTR1A_3-LOC111092366_3		-1	n.49253509C>T
chr2	49318864	A	T	PASS	upstream_gene_variant	MODIFIER	LOC106557920_3	LOC106557920_3	transcript	XR_005355607.1	pseudogene	-1	n.-853A>T
chr2	49318864	A	T	PASS	upstream_gene_variant	MODIFIER	LOC106557920_3	LOC106557920_3	transcript	XR_005355606.1	pseudogene	-1	n.-1084A>T
chr2	49318864	A	T	PASS	upstream_gene_variant	MODIFIER	LOC106557920_3	LOC106557920_3	transcript	XR_005355605.1	pseudogene	-1	n.-1084A>T
chr2	49318864	A	T	PASS	upstream_gene_variant	MODIFIER	LOC106557920_3	LOC106557920_3	transcript	XR_005355609.1	pseudogene	-1	n.-1084A>T
chr2	49318864	A	T	PASS	intron_variant	MODIFIER	LOC106557920_3	LOC106557920_3	transcript	XR_005355608.1	pseudogene	1	n.52-1437A>T
chr2	49493336	T	A	PASS	intron_variant	MODIFIER	RNF180_3	RNF180_3	transcript	XM_038530706.1	protein_coding	4	c.1191+38697T>A
chr2	49493336	T	A	PASS	intron_variant	MODIFIER	RNF180_3	RNF180_3	transcript	XM_038530707.1	protein_coding	4	c.1191+38697T>A
chr2	49501509	C	T	PASS	intron_variant	MODIFIER	RNF180_3	RNF180_3	transcript	XM_038530706.1	protein_coding	4	c.1192-38544C>T
chr2	49501509	C	T	PASS	intron_variant	MODIFIER	RNF180_3	RNF180_3	transcript	XM_038530707.1	protein_coding	4	c.1192-38544C>T
chr2	49751656	C	T	PASS	intron_variant	MODIFIER	RGS7BP_3	RGS7BP_3	transcript	XM_038530708.1	protein_coding	5	c.683-4031C>T
chr2	49751656	C	T	PASS	intron_variant	MODIFIER	RGS7BP_3	RGS7BP_3	transcript	XM_038530709.1	protein_coding	5	c.566-4031C>T
chr2	49799257	C	A	PASS	intergenic_region	MODIFIER	RGS7BP_3-SHISAL2B_3	RGS7BP_3-SHISAL2B_3	intergenic_region	RGS7BP_3-SHISAL2B_3		-1	n.49799257C>A
chr2	49835802	T	A	PASS	3_prime_UTR_variant	MODIFIER	SREK1IP1_3	SREK1IP1_3	transcript	XM_038529582.1	protein_coding	6	c.*4504A>T
chr2	49835802	T	A	PASS	downstream_gene_variant	MODIFIER	SHISAL2B_3	SHISAL2B_3	transcript	XM_038530712.1	protein_coding	-1	c.*1325T>A
chr2	49835802	T	A	PASS	downstream_gene_variant	MODIFIER	SHISAL2B_3	SHISAL2B_3	transcript	XM_038530713.1	protein_coding	-1	c.*1463T>A
chr2	50066168	G	A	PASS	intron_variant	MODIFIER	CWC27_3	CWC27_3	transcript	XM_038530711.1	protein_coding	13	c.1257-8901G>A
chr2	50408697	C	A	PASS	intron_variant	MODIFIER	ADAMTS6_3	ADAMTS6_3	transcript	XM_038530727.1	protein_coding	6	c.1073+38537G>T
chr2	50461357	TTCTCAGTGC	T	PASS	downstream_gene_variant	MODIFIER	LOC119870572_3	LOC119870572_3	transcript	XR_005356237.1	pseudogene	-1	n.*1014_*1022delGCACTGAGA
chr2	50461357	TTCTCAGTGC	T	PASS	intron_variant	MODIFIER	ADAMTS6_3	ADAMTS6_3	transcript	XM_038530727.1	protein_coding	2	c.462+4772_462+4780delGCACTGAGA
chr2	50515295	G	A	PASS	intron_variant	MODIFIER	CENPK_3	CENPK_3	transcript	XM_038530749.1	protein_coding	5	c.248-1217C>T
chr2	50515295	G	A	PASS	intron_variant	MODIFIER	CENPK_3	CENPK_3	transcript	XM_038530751.1	protein_coding	5	c.248-1217C>T
chr2	50515295	G	A	PASS	intron_variant	MODIFIER	CENPK_3	CENPK_3	transcript	XM_038530750.1	protein_coding	5	c.248-1217C>T
chr2	50723461	C	A	PASS	intron_variant	MODIFIER	NLN_3	NLN_3	transcript	XM_038530728.1	protein_coding	3	c.709-4117C>A
chr2	50723461	C	A	PASS	intron_variant	MODIFIER	NLN_3	NLN_3	transcript	XM_038530731.1	protein_coding	3	c.448-4117C>A
chr2	50723461	C	A	PASS	intron_variant	MODIFIER	NLN_3	NLN_3	transcript	XM_038530730.1	protein_coding	4	c.457-4117C>A
chr2	50723461	C	A	PASS	intron_variant	MODIFIER	NLN_3	NLN_3	transcript	XM_038530729.1	protein_coding	4	c.457-4117C>A
chr2	50723461	C	A	PASS	intron_variant	MODIFIER	NLN_3	NLN_3	transcript	XM_038530732.1	protein_coding	3	c.382-4117C>A
chr2	50723643	C	T	PASS	intron_variant	MODIFIER	NLN_3	NLN_3	transcript	XM_038530728.1	protein_coding	3	c.709-3935C>T
chr2	50723643	C	T	PASS	intron_variant	MODIFIER	NLN_3	NLN_3	transcript	XM_038530731.1	protein_coding	3	c.448-3935C>T
chr2	50723643	C	T	PASS	intron_variant	MODIFIER	NLN_3	NLN_3	transcript	XM_038530730.1	protein_coding	4	c.457-3935C>T
chr2	50723643	C	T	PASS	intron_variant	MODIFIER	NLN_3	NLN_3	transcript	XM_038530729.1	protein_coding	4	c.457-3935C>T
chr2	50723643	C	T	PASS	intron_variant	MODIFIER	NLN_3	NLN_3	transcript	XM_038530732.1	protein_coding	3	c.382-3935C>T
chr2	50780056	A	C	PASS	intergenic_region	MODIFIER	NLN_3-ERBIN_3	NLN_3-ERBIN_3	intergenic_region	NLN_3-ERBIN_3		-1	n.50780056A>C
chr2	50845578	G	A	PASS	upstream_gene_variant	MODIFIER	ERBIN_3	ERBIN_3	transcript	XM_038530714.1	protein_coding	-1	c.-611G>A
chr2	50845578	G	A	PASS	intron_variant	MODIFIER	ERBIN_3	ERBIN_3	transcript	XM_038530715.1	protein_coding	1	c.-58+993G>A
chr2	50995526	A	ACTCCCTTC	PASS	intron_variant	MODIFIER	SREK1_3	SREK1_3	transcript	XM_038530754.1	protein_coding	1	c.161+1565_161+1566insCTCCCTTC
chr2	50995526	A	ACTCCCTTC	PASS	intron_variant	MODIFIER	SREK1_3	SREK1_3	transcript	XM_038530755.1	protein_coding	1	c.161+1565_161+1566insCTCCCTTC
chr2	50995526	A	ACTCCCTTC	PASS	intron_variant	MODIFIER	SREK1_3	SREK1_3	transcript	XM_038530756.1	protein_coding	1	c.161+1565_161+1566insCTCCCTTC
chr2	50995526	A	ACTCCCTTC	PASS	intron_variant	MODIFIER	SREK1_3	SREK1_3	transcript	XM_038530757.1	protein_coding	1	c.161+1565_161+1566insCTCCCTTC
chr2	51010441	T	C	PASS	upstream_gene_variant	MODIFIER	SREK1_3	SREK1_3	transcript	XM_038530759.1	protein_coding	-1	c.-4588T>C
chr2	51010441	T	C	PASS	intron_variant	MODIFIER	SREK1_3	SREK1_3	transcript	XM_038530754.1	protein_coding	4	c.474+1307T>C
chr2	51010441	T	C	PASS	intron_variant	MODIFIER	SREK1_3	SREK1_3	transcript	XM_038530755.1	protein_coding	4	c.474+1307T>C
chr2	51010441	T	C	PASS	intron_variant	MODIFIER	SREK1_3	SREK1_3	transcript	XM_038530756.1	protein_coding	3	c.411+1307T>C
chr2	51010441	T	C	PASS	intron_variant	MODIFIER	SREK1_3	SREK1_3	transcript	XM_038530757.1	protein_coding	3	c.411+1307T>C
chr2	51010441	T	C	PASS	intron_variant	MODIFIER	SREK1_3	SREK1_3	transcript	XM_038530758.1	protein_coding	3	c.63+1307T>C
chr2	51138778	T	TC	PASS	intergenic_region	MODIFIER	LOC111094655_3-LOC111094656_3	LOC111094655_3-LOC111094656_3	intergenic_region	LOC111094655_3-LOC111094656_3		-1	n.51138778_51138779insC
chr2	51884416	C	T	PASS	intron_variant	MODIFIER	CD180_3	CD180_3	transcript	XM_038530760.1	protein_coding	2	c.257+2014G>A
chr2	52004956	G	A	PASS	intron_variant	MODIFIER	LOC111092486_3	LOC111092486_3	transcript	XR_005355617.1	pseudogene	3	n.306-666G>A
chr2	52004956	G	A	PASS	intron_variant	MODIFIER	LOC111092486_3	LOC111092486_3	transcript	XR_005355616.1	pseudogene	3	n.306-666G>A
chr2	52004956	G	A	PASS	intron_variant	MODIFIER	LOC111092486_3	LOC111092486_3	transcript	XR_005355618.1	pseudogene	3	n.306-666G>A
chr2	52004956	G	A	PASS	intron_variant	MODIFIER	LOC111092486_3	LOC111092486_3	transcript	XR_005355615.1	pseudogene	3	n.306-666G>A
chr2	52548502	G	A	PASS	downstream_gene_variant	MODIFIER	LOC111092497_3	LOC111092497_3	transcript	XR_005355625.1	pseudogene	-1	n.*987C>T
chr2	52548502	G	A	PASS	intron_variant	MODIFIER	LOC111092497_3	LOC111092497_3	transcript	XR_005355626.1	pseudogene	4	n.482-1188C>T
chr2	52548502	G	A	PASS	intron_variant	MODIFIER	LOC111092497_3	LOC111092497_3	transcript	XR_005355623.1	pseudogene	3	n.300-1188C>T
chr2	52548502	G	A	PASS	non_coding_transcript_exon_variant	MODIFIER	LOC111092497_3	LOC111092497_3	transcript	XR_005355624.1	pseudogene	4	n.927C>T
chr2	52592608	C	T	PASS	intron_variant	MODIFIER	LOC111092497_3	LOC111092497_3	transcript	XR_005355626.1	pseudogene	1	n.192-2382G>A
chr2	53255156	C	T	PASS	intergenic_region	MODIFIER	LOC111092510_3-SLC30A5_3	LOC111092510_3-SLC30A5_3	intergenic_region	LOC111092510_3-SLC30A5_3		-1	n.53255156C>T
chr2	54291503	G	A	PASS	downstream_gene_variant	MODIFIER	LOC111092539_3	LOC111092539_3	transcript	XR_005355655.1	pseudogene	-1	n.*4925C>T
chr2	54291503	G	A	PASS	intron_variant	MODIFIER	LOC106557966_3	LOC106557966_3	transcript	XR_005355654.1	pseudogene	1	n.233+3466G>A
chr2	55418443	G	C	PASS	intergenic_region	MODIFIER	LOC111094659_3-FOXD1_3	LOC111094659_3-FOXD1_3	intergenic_region	LOC111094659_3-FOXD1_3		-1	n.55418443G>C
chr2	55441769	C	T	PASS	intergenic_region	MODIFIER	LOC111094659_3-FOXD1_3	LOC111094659_3-FOXD1_3	intergenic_region	LOC111094659_3-FOXD1_3		-1	n.55441769C>T
chr2	58274758	G	A	PASS	intron_variant	MODIFIER	CCL17_3	CCL17_3	transcript	NM_001003051.1_3	protein_coding	1	c.70+43C>T
chr2	58284150	T	C	PASS	intergenic_region	MODIFIER	CCL17_3-CX3CL1_3	CCL17_3-CX3CL1_3	intergenic_region	CCL17_3-CX3CL1_3		-1	n.58284150T>C
chr2	59255759	G	GA	PASS	upstream_gene_variant	MODIFIER	GNAO1_3	GNAO1_3	transcript	XM_038531014.1	protein_coding	-1	c.-831_-830insT
chr2	59255759	G	GA	PASS	upstream_gene_variant	MODIFIER	GNAO1_3	GNAO1_3	transcript	XM_038531015.1	protein_coding	-1	c.-831_-830insT
chr2	59255759	G	GA	PASS	intergenic_region	MODIFIER	GNAO1_3-LOC111092775_3	GNAO1_3-LOC111092775_3	intergenic_region	GNAO1_3-LOC111092775_3		-1	n.59255759_59255760insA
chr2	59743747	C	T	PASS	downstream_gene_variant	MODIFIER	MMP2_3	MMP2_3	transcript	XM_038531020.1	protein_coding	-1	c.*4397G>A
chr2	59743747	C	T	PASS	intron_variant	MODIFIER	LPCAT2_3	LPCAT2_3	transcript	XM_038531017.1	protein_coding	1	c.171+1443G>A
chr2	59743747	C	T	PASS	intron_variant	MODIFIER	LPCAT2_3	LPCAT2_3	transcript	XM_038531018.1	protein_coding	1	c.171+1443G>A
chr2	59959512	CATATGTT	C	PASS	intergenic_region	MODIFIER	IRX6_3-LOC111092788_3	IRX6_3-LOC111092788_3	intergenic_region	IRX6_3-LOC111092788_3		-1	n.59959513_59959519delATATGTT
chr2	80648849	A	ATCCCTGGGTGGCGCAGCGGTTTAGCGCCTGCC	PASS	upstream_gene_variant	MODIFIER	LOC119870476_3	LOC119870476_3	transcript	XR_005356134.1	pseudogene	-1	n.-3287_-3286insGGCAGGCGCTAAACCGCTGCGCCACCCAGGGA
chr2	80648849	A	ATCCCTGGGTGGCGCAGCGGTTTAGCGCCTGCC	PASS	intron_variant	MODIFIER	SDHB_3	SDHB_3	transcript	NM_001252217.1_3	protein_coding	1	c.73-3189_73-3188insTCCCTGGGTGGCGCAGCGGTTTAGCGCCTGCC
chr3	16164276	C	G	PASS	intron_variant	MODIFIER	LOC102151391_3	LOC102151391_3	transcript	XR_005356690.1	pseudogene	1	n.190-13407C>G
chr3	16164276	C	G	PASS	intron_variant	MODIFIER	LOC102151391_3	LOC102151391_3	transcript	XR_005356691.1	pseudogene	1	n.189+33300C>G
chr3	22536044	AAGGAATTCCTTCCGTTCTCCGCCATCCAAGCCCTC	A	PASS	intergenic_region	MODIFIER	LOC111095151_3-LOC119871362_3	LOC111095151_3-LOC119871362_3	intergenic_region	LOC111095151_3-LOC119871362_3		-1	n.22536045_22536079delAGGAATTCCTTCCGTTCTCCGCCATCCAAGCCCTC
chr3	22536111	GGAAAGACCGCCCGAAAAAA	G	PASS	intergenic_region	MODIFIER	LOC111095151_3-LOC119871362_3	LOC111095151_3-LOC119871362_3	intergenic_region	LOC111095151_3-LOC119871362_3		-1	n.22536112_22536130delGAAAGACCGCCCGAAAAAA
chr3	31784480	C	A	PASS	intergenic_region	MODIFIER	LOC111095002_2-TUBGCP5_3	LOC111095002_2-TUBGCP5_3	intergenic_region	LOC111095002_2-TUBGCP5_3		-1	n.31784480C>A
chr3	32458335	G	T	PASS	intron_variant	MODIFIER	HERC2_3	HERC2_3	transcript	XM_038532568.1	protein_coding	69	c.10909+2422G>T
chr3	46571524	C	G	PASS	upstream_gene_variant	MODIFIER	MCTP2_3	MCTP2_3	transcript	XM_038532729.1	protein_coding	-1	c.-2183G>C
chr3	46571524	C	G	PASS	upstream_gene_variant	MODIFIER	MCTP2_3	MCTP2_3	transcript	XM_038532730.1	protein_coding	-1	c.-4959G>C
chr3	46571524	C	G	PASS	upstream_gene_variant	MODIFIER	MCTP2_3	MCTP2_3	transcript	XM_038532737.1	protein_coding	-1	c.-4719G>C
chr3	46571524	C	G	PASS	upstream_gene_variant	MODIFIER	MCTP2_3	MCTP2_3	transcript	XM_038532736.1	protein_coding	-1	c.-4688G>C
chr3	46571524	C	G	PASS	upstream_gene_variant	MODIFIER	MCTP2_3	MCTP2_3	transcript	XM_038532733.1	protein_coding	-1	c.-2098G>C
chr3	46571524	C	G	PASS	upstream_gene_variant	MODIFIER	MCTP2_3	MCTP2_3	transcript	XM_038532735.1	protein_coding	-1	c.-2009G>C
chr3	46571524	C	G	PASS	upstream_gene_variant	MODIFIER	MCTP2_3	MCTP2_3	transcript	XM_038532739.1	protein_coding	-1	c.-2183G>C
chr3	46571524	C	G	PASS	upstream_gene_variant	MODIFIER	MCTP2_3	MCTP2_3	transcript	XM_038532731.1	protein_coding	-1	c.-2001G>C
chr3	46571524	C	G	PASS	upstream_gene_variant	MODIFIER	MCTP2_3	MCTP2_3	transcript	XM_038532734.1	protein_coding	-1	c.-1912G>C
chr3	46571524	C	G	PASS	intergenic_region	MODIFIER	MCTP2_3-LOC119871317_2	MCTP2_3-LOC119871317_2	intergenic_region	MCTP2_3-LOC119871317_2		-1	n.46571524C>G
chr3	83355707	G	A	PASS	intron_variant	MODIFIER	LOC111095399_3	LOC111095399_3	transcript	XR_005356445.1	pseudogene	1	n.86-7834C>T
chr3	83355707	G	A	PASS	intron_variant	MODIFIER	LOC111095399_3	LOC111095399_3	transcript	XR_005356446.1	pseudogene	1	n.86-7834C>T
chr3	90820687	T	C	PASS	intergenic_region	MODIFIER	LOC102156343_3-LOC106558598_3	LOC102156343_3-LOC106558598_3	intergenic_region	LOC102156343_3-LOC106558598_3		-1	n.90820687T>C
chr4	281124	G	A	PASS	intergenic_region	MODIFIER	LOC119876175-LOC111095415_3	LOC119876175-LOC111095415_3	intergenic_region	LOC119876175-LOC111095415_3		-1	n.281124G>A
chr4	1448215	C	CT	PASS	intergenic_region	MODIFIER	LOC100855447_3-LOC111095680_3	LOC100855447_3-LOC111095680_3	intergenic_region	LOC100855447_3-LOC111095680_3		-1	n.1448215_1448216insT
chr4	1448218	CT	C	PASS	intergenic_region	MODIFIER	LOC100855447_3-LOC111095680_3	LOC100855447_3-LOC111095680_3	intergenic_region	LOC100855447_3-LOC111095680_3		-1	n.1448219delT
chr4	2035152	G	T	PASS	intergenic_region	MODIFIER	LOC100686897_3-LOC102151819_3	LOC100686897_3-LOC102151819_3	intergenic_region	LOC100686897_3-LOC102151819_3		-1	n.2035152G>T
chr4	2174341	G	A	PASS	intron_variant	MODIFIER	LOC102151819_3	LOC102151819_3	transcript	XR_005357711.1	pseudogene	4	n.504+2511C>T
chr4	2174341	G	A	PASS	intron_variant	MODIFIER	LOC102151819_3	LOC102151819_3	transcript	XR_005357715.1	pseudogene	3	n.376+2511C>T
chr4	2174341	G	A	PASS	intron_variant	MODIFIER	LOC102151819_3	LOC102151819_3	transcript	XR_005357721.1	pseudogene	3	n.376+2511C>T
chr4	2174341	G	A	PASS	intron_variant	MODIFIER	LOC102151819_3	LOC102151819_3	transcript	XR_005357712.1	pseudogene	3	n.376+2511C>T
chr4	2174341	G	A	PASS	intron_variant	MODIFIER	LOC102151819_3	LOC102151819_3	transcript	XR_005357713.1	pseudogene	3	n.376+2511C>T
chr4	2174341	G	A	PASS	intron_variant	MODIFIER	LOC102151819_3	LOC102151819_3	transcript	XR_005357714.1	pseudogene	3	n.376+2511C>T
chr4	2174341	G	A	PASS	intron_variant	MODIFIER	LOC102151819_3	LOC102151819_3	transcript	XR_005357710.1	pseudogene	3	n.376+2511C>T
chr4	2174341	G	A	PASS	intron_variant	MODIFIER	LOC102151819_3	LOC102151819_3	transcript	XR_005357717.1	pseudogene	3	n.376+2511C>T
chr4	2174341	G	A	PASS	intron_variant	MODIFIER	LOC102151819_3	LOC102151819_3	transcript	XR_005357718.1	pseudogene	3	n.376+2511C>T
chr4	2174341	G	A	PASS	intron_variant	MODIFIER	LOC102151819_3	LOC102151819_3	transcript	XR_005357719.1	pseudogene	3	n.376+2511C>T
chr4	2174341	G	A	PASS	intron_variant	MODIFIER	LOC102151819_3	LOC102151819_3	transcript	XR_005357722.1	pseudogene	3	n.376+2511C>T
chr4	2174341	G	A	PASS	intron_variant	MODIFIER	LOC102151819_3	LOC102151819_3	transcript	XR_005357720.1	pseudogene	3	n.376+2511C>T
chr4	2174341	G	A	PASS	intron_variant	MODIFIER	LOC102151819_3	LOC102151819_3	transcript	XR_005357709.1	pseudogene	3	n.376+2511C>T
chr4	2174341	G	A	PASS	intron_variant	MODIFIER	LOC102151819_3	LOC102151819_3	transcript	XR_005357716.1	pseudogene	3	n.376+2511C>T
chr4	2174341	G	A	PASS	intron_variant	MODIFIER	LOC102151819_3	LOC102151819_3	transcript	XR_005357708.1	pseudogene	3	n.376+2511C>T
chr4	2212604	T	C	PASS	intron_variant	MODIFIER	LOC111095424_3	LOC111095424_3	transcript	XR_005357513.1	pseudogene	1	n.116-2111A>G
chr4	2385145	TGATA	T	PASS	intron_variant	MODIFIER	LOC111095689_3	LOC111095689_3	transcript	XR_005357514.1	pseudogene	1	n.136-500_136-497delTATC
chr4	2385145	TGATA	T	PASS	intron_variant	MODIFIER	LOC111095689_3	LOC111095689_3	transcript	XR_005357515.1	pseudogene	1	n.136-500_136-497delTATC
chr4	2472076	C	G	PASS	intergenic_region	MODIFIER	LOC106558653_3-LOC111095690_3	LOC106558653_3-LOC111095690_3	intergenic_region	LOC106558653_3-LOC111095690_3		-1	n.2472076C>G
chr4	2847802	AGGAGCATATCCTGATACT	A	PASS	intron_variant	MODIFIER	RYR2_3	RYR2_3	transcript	XM_038533814.1	protein_coding	72	c.10495-400_10495-383delAGTATCAGGATATGCTCC
chr4	2847802	AGGAGCATATCCTGATACT	A	PASS	intron_variant	MODIFIER	RYR2_3	RYR2_3	transcript	XM_038533815.1	protein_coding	71	c.10474-400_10474-383delAGTATCAGGATATGCTCC
chr4	2847802	AGGAGCATATCCTGATACT	A	PASS	intron_variant	MODIFIER	RYR2_3	RYR2_3	transcript	XM_038533816.1	protein_coding	72	c.10495-400_10495-383delAGTATCAGGATATGCTCC
chr4	2847802	AGGAGCATATCCTGATACT	A	PASS	intron_variant	MODIFIER	RYR2_3	RYR2_3	transcript	XM_038533817.1	protein_coding	72	c.10495-400_10495-383delAGTATCAGGATATGCTCC
chr4	2847802	AGGAGCATATCCTGATACT	A	PASS	intron_variant	MODIFIER	RYR2_3	RYR2_3	transcript	XM_038533818.1	protein_coding	72	c.10495-400_10495-383delAGTATCAGGATATGCTCC
chr4	3136702	G	A	PASS	intron_variant	MODIFIER	RYR2_3	RYR2_3	transcript	XM_038533814.1	protein_coding	10	c.774-7029C>T
chr4	3136702	G	A	PASS	intron_variant	MODIFIER	RYR2_3	RYR2_3	transcript	XM_038533815.1	protein_coding	9	c.753-7029C>T
chr4	3136702	G	A	PASS	intron_variant	MODIFIER	RYR2_3	RYR2_3	transcript	XM_038533816.1	protein_coding	10	c.774-7029C>T
chr4	3136702	G	A	PASS	intron_variant	MODIFIER	RYR2_3	RYR2_3	transcript	XM_038533817.1	protein_coding	10	c.774-7029C>T
chr4	3136702	G	A	PASS	intron_variant	MODIFIER	RYR2_3	RYR2_3	transcript	XM_038533818.1	protein_coding	10	c.774-7029C>T
chr4	4118815	A	AGG	PASS	intron_variant	MODIFIER	ERO1B_3	ERO1B_3	transcript	XM_038533836.1	protein_coding	2	c.25-21904_25-21903insGG
chr4	4118819	A	G	VQSRTrancheSNP99.90to100.00	intron_variant	MODIFIER	ERO1B_3	ERO1B_3	transcript	XM_038533836.1	protein_coding	2	c.25-21900A>G
chr4	4610030	G	A	PASS	intron_variant	MODIFIER	LYST_3	LYST_3	transcript	XM_038533839.1	protein_coding	38	c.9159+1529G>A
chr4	4610030	G	A	PASS	intron_variant	MODIFIER	LYST_3	LYST_3	transcript	XR_005357742.1	pseudogene	38	n.9323+1529G>A
chr4	4610030	G	A	PASS	intron_variant	MODIFIER	LYST_3	LYST_3	transcript	XM_038533842.1	protein_coding	38	c.9159+1529G>A
chr4	4610030	G	A	PASS	intron_variant	MODIFIER	LYST_3	LYST_3	transcript	XM_038533843.1	protein_coding	38	c.9120+1529G>A
chr4	4610030	G	A	PASS	intron_variant	MODIFIER	LYST_3	LYST_3	transcript	XM_038533840.1	protein_coding	38	c.9159+1529G>A
chr4	4610030	G	A	PASS	intron_variant	MODIFIER	LYST_3	LYST_3	transcript	XM_038533841.1	protein_coding	38	c.9159+1529G>A
chr4	6705711	G	A	PASS	intron_variant	MODIFIER	LOC111095693_3	LOC111095693_3	transcript	XR_005357536.1	pseudogene	1	n.55+2938C>T
chr4	6705711	G	A	PASS	intron_variant	MODIFIER	LOC111095693_3	LOC111095693_3	transcript	XR_005357537.1	pseudogene	1	n.62+2938C>T
chr4	6808334	G	A	PASS	intron_variant	MODIFIER	PCNX2_3	PCNX2_3	transcript	XM_038533888.1	protein_coding	1	c.154-10078G>A
chr4	6808334	G	A	PASS	intron_variant	MODIFIER	PCNX2_3	PCNX2_3	transcript	XM_038533889.1	protein_coding	1	c.154-10078G>A
chr4	6997966	G	A	PASS	intron_variant	MODIFIER	PCNX2_3	PCNX2_3	transcript	XM_038533888.1	protein_coding	22	c.3929-1050G>A
chr4	6997966	G	A	PASS	intron_variant	MODIFIER	PCNX2_3	PCNX2_3	transcript	XM_038533889.1	protein_coding	19	c.3554-1050G>A
chr4	7270502	A	G	PASS	intergenic_region	MODIFIER	MAP10_3-LOC119871442_3	MAP10_3-LOC119871442_3	intergenic_region	MAP10_3-LOC119871442_3		-1	n.7270502A>G
chr4	7691066	G	GTGCATACA	PASS	intergenic_region	MODIFIER	SIPA1L2_3-LOC119876186	SIPA1L2_3-LOC119876186	intergenic_region	SIPA1L2_3-LOC119876186		-1	n.7691066_7691067insTGCATACA
chr4	7807334	G	GA	PASS	intergenic_region	MODIFIER	SIPA1L2_3-LOC119876186	SIPA1L2_3-LOC119876186	intergenic_region	SIPA1L2_3-LOC119876186		-1	n.7807334_7807335insA
chr4	7817747	A	G	PASS	intergenic_region	MODIFIER	SIPA1L2_3-LOC119876186	SIPA1L2_3-LOC119876186	intergenic_region	SIPA1L2_3-LOC119876186		-1	n.7817747A>G
chr4	7878851	C	T	PASS	intergenic_region	MODIFIER	LOC119876186-DISC1_3	LOC119876186-DISC1_3	intergenic_region	LOC119876186-DISC1_3		-1	n.7878851C>T
chr4	7912437	C	A	PASS	intron_variant	MODIFIER	DISC1_3	DISC1_3	transcript	XM_038533906.1	protein_coding	12	c.2437+189G>T
chr4	7912437	C	A	PASS	intron_variant	MODIFIER	DISC1_3	DISC1_3	transcript	XR_005357793.1	pseudogene	11	n.2183+189G>T
chr4	7943358	C	T	PASS	intron_variant	MODIFIER	DISC1_3	DISC1_3	transcript	XM_038533906.1	protein_coding	10	c.2046-12091G>A
chr4	7943358	C	T	PASS	intron_variant	MODIFIER	DISC1_3	DISC1_3	transcript	XR_005357793.1	pseudogene	10	n.2066-30615G>A
chr4	7943358	C	T	PASS	intron_variant	MODIFIER	DISC1_3	DISC1_3	transcript	XR_005357794.1	pseudogene	11	n.2131-12091G>A
chr4	8000002	TTATTTATTTATTTATG	T	PASS	intron_variant	MODIFIER	DISC1_3	DISC1_3	transcript	XM_038533906.1	protein_coding	9	c.1985-24643_1985-24628delCATAAATAAATAAATA
chr4	8000002	TTATTTATTTATTTATG	T	PASS	intron_variant	MODIFIER	DISC1_3	DISC1_3	transcript	XR_005357793.1	pseudogene	9	n.2005-24643_2005-24628delCATAAATAAATAAATA
chr4	8000002	TTATTTATTTATTTATG	T	PASS	intron_variant	MODIFIER	DISC1_3	DISC1_3	transcript	XR_005357794.1	pseudogene	9	n.2005-22726_2005-22711delCATAAATAAATAAATA
chr4	8000002	TTATTTATTTATTTATG	T	PASS	intron_variant	MODIFIER	DISC1_3	DISC1_3	transcript	XM_038533907.1	protein_coding	9	c.1985-7069_1985-7054delCATAAATAAATAAATA
chr4	23064426	A	G	PASS	intron_variant	MODIFIER	CDH23_3	CDH23_3	transcript	XM_038534260.1	protein_coding	5	c.430-6636A>G
chr4	23064426	A	G	PASS	intron_variant	MODIFIER	CDH23_3	CDH23_3	transcript	XM_038534259.1	protein_coding	5	c.430-6636A>G
chr4	23064426	A	G	PASS	intron_variant	MODIFIER	CDH23_3	CDH23_3	transcript	XM_038534258.1	protein_coding	5	c.430-6636A>G
chr4	23064426	A	G	PASS	intron_variant	MODIFIER	CDH23_3	CDH23_3	transcript	XM_038534257.1	protein_coding	5	c.430-6636A>G
chr4	23064426	A	G	PASS	intron_variant	MODIFIER	CDH23_3	CDH23_3	transcript	XM_038534255.1	protein_coding	5	c.430-6636A>G
chr4	23064426	A	G	PASS	intron_variant	MODIFIER	CDH23_3	CDH23_3	transcript	XM_038534256.1	protein_coding	5	c.430-6636A>G
chr4	23447136	A	G	PASS	intergenic_region	MODIFIER	CHST3_3-SPOCK2_3	CHST3_3-SPOCK2_3	intergenic_region	CHST3_3-SPOCK2_3		-1	n.23447136A>G
chr4	23719177	G	GAGGCAGAGACAC	PASS	upstream_gene_variant	MODIFIER	DNAJB12_3	DNAJB12_3	transcript	XM_038534297.1	protein_coding	-1	c.-1662_-1661insGTGTCTCTGCCT
chr4	23719177	G	GAGGCAGAGACAC	PASS	upstream_gene_variant	MODIFIER	DNAJB12_3	DNAJB12_3	transcript	XM_038534298.1	protein_coding	-1	c.-1662_-1661insGTGTCTCTGCCT
chr4	23719177	G	GAGGCAGAGACAC	PASS	upstream_gene_variant	MODIFIER	DNAJB12_3	DNAJB12_3	transcript	XM_038534299.1	protein_coding	-1	c.-1662_-1661insGTGTCTCTGCCT
chr4	23719177	G	GAGGCAGAGACAC	PASS	upstream_gene_variant	MODIFIER	DNAJB12_3	DNAJB12_3	transcript	XM_038534300.1	protein_coding	-1	c.-1662_-1661insGTGTCTCTGCCT
chr4	23719177	G	GAGGCAGAGACAC	PASS	upstream_gene_variant	MODIFIER	DNAJB12_3	DNAJB12_3	transcript	XR_005357951.1	pseudogene	-1	n.-1551_-1550insGTGTCTCTGCCT
chr4	23719177	G	GAGGCAGAGACAC	PASS	upstream_gene_variant	MODIFIER	DNAJB12_3	DNAJB12_3	transcript	XR_005357952.1	pseudogene	-1	n.-1551_-1550insGTGTCTCTGCCT
chr4	23719177	G	GAGGCAGAGACAC	PASS	downstream_gene_variant	MODIFIER	LOC119871471_3	LOC119871471_3	transcript	XR_005357956.1	pseudogene	-1	n.*370_*371insGTGTCTCTGCCT
chr4	23719177	G	GAGGCAGAGACAC	PASS	intron_variant	MODIFIER	LOC111095481_3	LOC111095481_3	transcript	XR_005357954.1	pseudogene	1	n.821+1301_821+1302insAGGCAGAGACAC
chr4	24694679	C	G	PASS	upstream_gene_variant	MODIFIER	LOC119871676_3	LOC119871676_3	transcript	XR_005358749.1	snRNA	-1	n.-2025G>C
chr4	24694679	C	G	PASS	upstream_gene_variant	MODIFIER	ANXA7_3	ANXA7_3	transcript	XM_038534335.1	protein_coding	-1	c.-3760G>C
chr4	24694679	C	G	PASS	downstream_gene_variant	MODIFIER	MSS51_3	MSS51_3	transcript	XM_038534365.1	protein_coding	-1	c.*4511G>C
chr4	24694679	C	G	PASS	intron_variant	MODIFIER	ANXA7_3	ANXA7_3	transcript	XM_038534334.1	protein_coding	1	c.-2+210G>C
chr4	24694679	C	G	PASS	intron_variant	MODIFIER	ANXA7_3	ANXA7_3	transcript	XM_038534336.1	protein_coding	1	c.-2+210G>C
chr4	24694679	C	G	PASS	intron_variant	MODIFIER	ANXA7_3	ANXA7_3	transcript	XM_038534337.1	protein_coding	1	c.-67+210G>C
chr4	24694683	CG	C	PASS	upstream_gene_variant	MODIFIER	LOC119871676_3	LOC119871676_3	transcript	XR_005358749.1	snRNA	-1	n.-2030delC
chr4	24694683	CG	C	PASS	upstream_gene_variant	MODIFIER	ANXA7_3	ANXA7_3	transcript	XM_038534335.1	protein_coding	-1	c.-3765delC
chr4	24694683	CG	C	PASS	downstream_gene_variant	MODIFIER	MSS51_3	MSS51_3	transcript	XM_038534365.1	protein_coding	-1	c.*4506delC
chr4	24694683	CG	C	PASS	intron_variant	MODIFIER	ANXA7_3	ANXA7_3	transcript	XM_038534334.1	protein_coding	1	c.-2+205delC
chr4	24694683	CG	C	PASS	intron_variant	MODIFIER	ANXA7_3	ANXA7_3	transcript	XM_038534336.1	protein_coding	1	c.-2+205delC
chr4	24694683	CG	C	PASS	intron_variant	MODIFIER	ANXA7_3	ANXA7_3	transcript	XM_038534337.1	protein_coding	1	c.-67+205delC
chr4	24694686	CG	C	PASS	upstream_gene_variant	MODIFIER	LOC119871676_3	LOC119871676_3	transcript	XR_005358749.1	snRNA	-1	n.-2033delC
chr4	24694686	CG	C	PASS	upstream_gene_variant	MODIFIER	ANXA7_3	ANXA7_3	transcript	XM_038534335.1	protein_coding	-1	c.-3768delC
chr4	24694686	CG	C	PASS	downstream_gene_variant	MODIFIER	MSS51_3	MSS51_3	transcript	XM_038534365.1	protein_coding	-1	c.*4503delC
chr4	24694686	CG	C	PASS	intron_variant	MODIFIER	ANXA7_3	ANXA7_3	transcript	XM_038534334.1	protein_coding	1	c.-2+202delC
chr4	24694686	CG	C	PASS	intron_variant	MODIFIER	ANXA7_3	ANXA7_3	transcript	XM_038534336.1	protein_coding	1	c.-2+202delC
chr4	24694686	CG	C	PASS	intron_variant	MODIFIER	ANXA7_3	ANXA7_3	transcript	XM_038534337.1	protein_coding	1	c.-67+202delC
chr4	24823118	TTA	T	PASS	intron_variant	MODIFIER	USP54_3	USP54_3	transcript	XM_038534339.1	protein_coding	1	c.148-1541_148-1540delTA
chr4	24823118	TTA	T	PASS	intron_variant	MODIFIER	USP54_3	USP54_3	transcript	XM_038534348.1	protein_coding	1	c.148-1541_148-1540delTA
chr4	24823118	TTA	T	PASS	intron_variant	MODIFIER	USP54_3	USP54_3	transcript	XM_038534352.1	protein_coding	1	c.148-1541_148-1540delTA
chr4	24823118	TTA	T	PASS	intron_variant	MODIFIER	USP54_3	USP54_3	transcript	XM_038534353.1	protein_coding	1	c.148-1541_148-1540delTA
chr4	24823118	TTA	T	PASS	intron_variant	MODIFIER	USP54_3	USP54_3	transcript	XM_038534349.1	protein_coding	1	c.148-1541_148-1540delTA
chr4	24823118	TTA	T	PASS	intron_variant	MODIFIER	USP54_3	USP54_3	transcript	XM_038534351.1	protein_coding	1	c.148-1541_148-1540delTA
chr4	24823118	TTA	T	PASS	intron_variant	MODIFIER	USP54_3	USP54_3	transcript	XM_038534350.1	protein_coding	1	c.148-1541_148-1540delTA
chr4	24823118	TTA	T	PASS	intron_variant	MODIFIER	USP54_3	USP54_3	transcript	XM_038534354.1	protein_coding	1	c.148-1541_148-1540delTA
chr4	24823118	TTA	T	PASS	intron_variant	MODIFIER	USP54_3	USP54_3	transcript	XM_038534346.1	protein_coding	2	c.148-1541_148-1540delTA
chr4	24823118	TTA	T	PASS	intron_variant	MODIFIER	USP54_3	USP54_3	transcript	XM_038534340.1	protein_coding	2	c.148-1541_148-1540delTA
chr4	24823118	TTA	T	PASS	intron_variant	MODIFIER	USP54_3	USP54_3	transcript	XM_038534342.1	protein_coding	3	c.148-1541_148-1540delTA
chr4	24823118	TTA	T	PASS	intron_variant	MODIFIER	USP54_3	USP54_3	transcript	XM_038534344.1	protein_coding	2	c.148-1541_148-1540delTA
chr4	24823118	TTA	T	PASS	intron_variant	MODIFIER	USP54_3	USP54_3	transcript	XM_038534341.1	protein_coding	3	c.148-1541_148-1540delTA
chr4	24823118	TTA	T	PASS	intron_variant	MODIFIER	USP54_3	USP54_3	transcript	XM_038534343.1	protein_coding	2	c.148-1541_148-1540delTA
chr4	24823118	TTA	T	PASS	intron_variant	MODIFIER	USP54_3	USP54_3	transcript	XM_038534347.1	protein_coding	2	c.148-1541_148-1540delTA
chr4	24823118	TTA	T	PASS	intron_variant	MODIFIER	USP54_3	USP54_3	transcript	XM_038534345.1	protein_coding	2	c.148-1541_148-1540delTA
chr4	24823118	TTA	T	PASS	intron_variant	MODIFIER	USP54_3	USP54_3	transcript	XR_005357962.1	pseudogene	1	n.857-1541_857-1540delTA
chr4	24823118	TTA	T	PASS	intron_variant	MODIFIER	USP54_3	USP54_3	transcript	XM_038534355.1	protein_coding	1	c.148-1541_148-1540delTA
chr4	24823118	TTA	T	PASS	intron_variant	MODIFIER	USP54_3	USP54_3	transcript	XM_038534356.1	protein_coding	1	c.148-1541_148-1540delTA
chr4	24823118	TTA	T	PASS	intron_variant	MODIFIER	USP54_3	USP54_3	transcript	XM_038534357.1	protein_coding	1	c.148-1541_148-1540delTA
chr4	24823118	TTA	T	PASS	intragenic_variant	MODIFIER	LOC111095487_3	LOC111095487_3	gene_variant	LOC111095487_3		-1	n.24823119_24823120delTA
chr4	24963024	C	T	PASS	intron_variant	MODIFIER	ZSWIM8_3	ZSWIM8_3	transcript	XM_038534370.1	protein_coding	15	c.3034-189C>T
chr4	24963024	C	T	PASS	intron_variant	MODIFIER	ZSWIM8_3	ZSWIM8_3	transcript	XM_038534372.1	protein_coding	15	c.3034-189C>T
chr4	24963024	C	T	PASS	intron_variant	MODIFIER	ZSWIM8_3	ZSWIM8_3	transcript	XM_038534371.1	protein_coding	15	c.3034-189C>T
chr4	24963024	C	T	PASS	intron_variant	MODIFIER	ZSWIM8_3	ZSWIM8_3	transcript	XM_038534373.1	protein_coding	15	c.3034-189C>T
chr4	24963024	C	T	PASS	intron_variant	MODIFIER	ZSWIM8_3	ZSWIM8_3	transcript	XM_038534374.1	protein_coding	13	c.2557-189C>T
chr4	25071948	C	T	PASS	intergenic_region	MODIFIER	PLAU_3-LOC119876182	PLAU_3-LOC119876182	intergenic_region	PLAU_3-LOC119876182		-1	n.25071948C>T
chr4	25130080	G	A	PASS	intergenic_region	MODIFIER	LOC119876182-VCL_3	LOC119876182-VCL_3	intergenic_region	LOC119876182-VCL_3		-1	n.25130080G>A
chr4	25238767	TGAG	T	PASS	intron_variant	MODIFIER	VCL_3	VCL_3	transcript	XM_038534409.1	protein_coding	15	c.2135-353_2135-351delGAG
chr4	25238767	TGAG	T	PASS	intron_variant	MODIFIER	VCL_3	VCL_3	transcript	XM_038534411.1	protein_coding	15	c.2135-353_2135-351delGAG
chr4	25238767	TGAG	T	PASS	intron_variant	MODIFIER	VCL_3	VCL_3	transcript	XM_038534410.1	protein_coding	15	c.2132-353_2132-351delGAG
chr4	25238767	TGAG	T	PASS	intron_variant	MODIFIER	VCL_3	VCL_3	transcript	XM_038534412.1	protein_coding	15	c.2132-353_2132-351delGAG
chr4	25347663	C	T	PASS	intron_variant	MODIFIER	ADK_3	ADK_3	transcript	XM_038534413.1	protein_coding	4	c.275+12574C>T
chr4	25347663	C	T	PASS	intron_variant	MODIFIER	ADK_3	ADK_3	transcript	XM_038534415.1	protein_coding	3	c.194+12574C>T
chr4	25347663	C	T	PASS	intron_variant	MODIFIER	ADK_3	ADK_3	transcript	XM_038534418.1	protein_coding	4	c.275+12574C>T
chr4	25347663	C	T	PASS	intron_variant	MODIFIER	ADK_3	ADK_3	transcript	XM_038534420.1	protein_coding	1	c.65+74804C>T
chr4	25347663	C	T	PASS	intron_variant	MODIFIER	ADK_3	ADK_3	transcript	XM_038534417.1	protein_coding	2	c.119+12574C>T
chr4	25347663	C	T	PASS	intron_variant	MODIFIER	ADK_3	ADK_3	transcript	XM_038534414.1	protein_coding	4	c.224+12574C>T
chr4	25347663	C	T	PASS	intron_variant	MODIFIER	ADK_3	ADK_3	transcript	XM_038534416.1	protein_coding	3	c.143+12574C>T
chr4	25347663	C	T	PASS	intron_variant	MODIFIER	ADK_3	ADK_3	transcript	XM_038534419.1	protein_coding	2	c.68+12574C>T
chr4	25347663	C	T	PASS	intron_variant	MODIFIER	ADK_3	ADK_3	transcript	XM_038534421.1	protein_coding	4	c.110+12574C>T
chr4	25360923	G	A	PASS	intron_variant	MODIFIER	ADK_3	ADK_3	transcript	XM_038534413.1	protein_coding	4	c.275+25834G>A
chr4	25360923	G	A	PASS	intron_variant	MODIFIER	ADK_3	ADK_3	transcript	XM_038534415.1	protein_coding	3	c.194+25834G>A
chr4	25360923	G	A	PASS	intron_variant	MODIFIER	ADK_3	ADK_3	transcript	XM_038534418.1	protein_coding	4	c.275+25834G>A
chr4	25360923	G	A	PASS	intron_variant	MODIFIER	ADK_3	ADK_3	transcript	XM_038534420.1	protein_coding	1	c.66-78572G>A
chr4	25360923	G	A	PASS	intron_variant	MODIFIER	ADK_3	ADK_3	transcript	XM_038534417.1	protein_coding	2	c.119+25834G>A
chr4	25360923	G	A	PASS	intron_variant	MODIFIER	ADK_3	ADK_3	transcript	XM_038534414.1	protein_coding	4	c.224+25834G>A
chr4	25360923	G	A	PASS	intron_variant	MODIFIER	ADK_3	ADK_3	transcript	XM_038534416.1	protein_coding	3	c.143+25834G>A
chr4	25360923	G	A	PASS	intron_variant	MODIFIER	ADK_3	ADK_3	transcript	XM_038534419.1	protein_coding	2	c.68+25834G>A
chr4	25360923	G	A	PASS	intron_variant	MODIFIER	ADK_3	ADK_3	transcript	XM_038534421.1	protein_coding	4	c.110+25834G>A
chr4	25407951	G	A	PASS	intron_variant	MODIFIER	ADK_3	ADK_3	transcript	XM_038534413.1	protein_coding	4	c.276-31544G>A
chr4	25407951	G	A	PASS	intron_variant	MODIFIER	ADK_3	ADK_3	transcript	XM_038534415.1	protein_coding	3	c.195-31544G>A
chr4	25407951	G	A	PASS	intron_variant	MODIFIER	ADK_3	ADK_3	transcript	XM_038534418.1	protein_coding	4	c.276-31544G>A
chr4	25407951	G	A	PASS	intron_variant	MODIFIER	ADK_3	ADK_3	transcript	XM_038534420.1	protein_coding	1	c.66-31544G>A
chr4	25407951	G	A	PASS	intron_variant	MODIFIER	ADK_3	ADK_3	transcript	XM_038534417.1	protein_coding	2	c.120-31544G>A
chr4	25407951	G	A	PASS	intron_variant	MODIFIER	ADK_3	ADK_3	transcript	XM_038534414.1	protein_coding	4	c.225-31544G>A
chr4	25407951	G	A	PASS	intron_variant	MODIFIER	ADK_3	ADK_3	transcript	XM_038534416.1	protein_coding	3	c.144-31544G>A
chr4	25407951	G	A	PASS	intron_variant	MODIFIER	ADK_3	ADK_3	transcript	XM_038534419.1	protein_coding	2	c.69-31544G>A
chr4	25407951	G	A	PASS	intron_variant	MODIFIER	ADK_3	ADK_3	transcript	XM_038534421.1	protein_coding	4	c.111-31544G>A
chr4	25428961	G	C	PASS	intron_variant	MODIFIER	ADK_3	ADK_3	transcript	XM_038534413.1	protein_coding	4	c.276-10534G>C
chr4	25428961	G	C	PASS	intron_variant	MODIFIER	ADK_3	ADK_3	transcript	XM_038534415.1	protein_coding	3	c.195-10534G>C
chr4	25428961	G	C	PASS	intron_variant	MODIFIER	ADK_3	ADK_3	transcript	XM_038534418.1	protein_coding	4	c.276-10534G>C
chr4	25428961	G	C	PASS	intron_variant	MODIFIER	ADK_3	ADK_3	transcript	XM_038534420.1	protein_coding	1	c.66-10534G>C
chr4	25428961	G	C	PASS	intron_variant	MODIFIER	ADK_3	ADK_3	transcript	XM_038534417.1	protein_coding	2	c.120-10534G>C
chr4	25428961	G	C	PASS	intron_variant	MODIFIER	ADK_3	ADK_3	transcript	XM_038534414.1	protein_coding	4	c.225-10534G>C
chr4	25428961	G	C	PASS	intron_variant	MODIFIER	ADK_3	ADK_3	transcript	XM_038534416.1	protein_coding	3	c.144-10534G>C
chr4	25428961	G	C	PASS	intron_variant	MODIFIER	ADK_3	ADK_3	transcript	XM_038534419.1	protein_coding	2	c.69-10534G>C
chr4	25428961	G	C	PASS	intron_variant	MODIFIER	ADK_3	ADK_3	transcript	XM_038534421.1	protein_coding	4	c.111-10534G>C
chr4	25436174	A	T	PASS	intron_variant	MODIFIER	ADK_3	ADK_3	transcript	XM_038534413.1	protein_coding	4	c.276-3321A>T
chr4	25436174	A	T	PASS	intron_variant	MODIFIER	ADK_3	ADK_3	transcript	XM_038534415.1	protein_coding	3	c.195-3321A>T
chr4	25436174	A	T	PASS	intron_variant	MODIFIER	ADK_3	ADK_3	transcript	XM_038534418.1	protein_coding	4	c.276-3321A>T
chr4	25436174	A	T	PASS	intron_variant	MODIFIER	ADK_3	ADK_3	transcript	XM_038534420.1	protein_coding	1	c.66-3321A>T
chr4	25436174	A	T	PASS	intron_variant	MODIFIER	ADK_3	ADK_3	transcript	XM_038534417.1	protein_coding	2	c.120-3321A>T
chr4	25436174	A	T	PASS	intron_variant	MODIFIER	ADK_3	ADK_3	transcript	XM_038534414.1	protein_coding	4	c.225-3321A>T
chr4	25436174	A	T	PASS	intron_variant	MODIFIER	ADK_3	ADK_3	transcript	XM_038534416.1	protein_coding	3	c.144-3321A>T
chr4	25436174	A	T	PASS	intron_variant	MODIFIER	ADK_3	ADK_3	transcript	XM_038534419.1	protein_coding	2	c.69-3321A>T
chr4	25436174	A	T	PASS	intron_variant	MODIFIER	ADK_3	ADK_3	transcript	XM_038534421.1	protein_coding	4	c.111-3321A>T
chr4	25466216	G	A	PASS	intron_variant	MODIFIER	ADK_3	ADK_3	transcript	XM_038534413.1	protein_coding	5	c.354+26643G>A
chr4	25466216	G	A	PASS	intron_variant	MODIFIER	ADK_3	ADK_3	transcript	XM_038534415.1	protein_coding	4	c.273+26643G>A
chr4	25466216	G	A	PASS	intron_variant	MODIFIER	ADK_3	ADK_3	transcript	XM_038534418.1	protein_coding	5	c.354+26643G>A
chr4	25466216	G	A	PASS	intron_variant	MODIFIER	ADK_3	ADK_3	transcript	XM_038534420.1	protein_coding	2	c.144+26643G>A
chr4	25466216	G	A	PASS	intron_variant	MODIFIER	ADK_3	ADK_3	transcript	XM_038534417.1	protein_coding	3	c.198+26643G>A
chr4	25466216	G	A	PASS	intron_variant	MODIFIER	ADK_3	ADK_3	transcript	XM_038534414.1	protein_coding	5	c.303+26643G>A
chr4	25466216	G	A	PASS	intron_variant	MODIFIER	ADK_3	ADK_3	transcript	XM_038534416.1	protein_coding	4	c.222+26643G>A
chr4	25466216	G	A	PASS	intron_variant	MODIFIER	ADK_3	ADK_3	transcript	XM_038534419.1	protein_coding	3	c.147+26643G>A
chr4	25466216	G	A	PASS	intron_variant	MODIFIER	ADK_3	ADK_3	transcript	XM_038534421.1	protein_coding	5	c.189+26643G>A
chr4	25675330	G	C	PASS	intron_variant	MODIFIER	ADK_3	ADK_3	transcript	XM_038534413.1	protein_coding	8	c.808-7683G>C
chr4	25675330	G	C	PASS	intron_variant	MODIFIER	ADK_3	ADK_3	transcript	XM_038534415.1	protein_coding	7	c.727-7683G>C
chr4	25675330	G	C	PASS	intron_variant	MODIFIER	ADK_3	ADK_3	transcript	XM_038534418.1	protein_coding	7	c.637-7683G>C
chr4	25675330	G	C	PASS	intron_variant	MODIFIER	ADK_3	ADK_3	transcript	XM_038534420.1	protein_coding	5	c.598-7683G>C
chr4	25675330	G	C	PASS	intron_variant	MODIFIER	ADK_3	ADK_3	transcript	XM_038534417.1	protein_coding	6	c.652-7683G>C
chr4	25675330	G	C	PASS	intron_variant	MODIFIER	ADK_3	ADK_3	transcript	XM_038534414.1	protein_coding	8	c.757-7683G>C
chr4	25675330	G	C	PASS	intron_variant	MODIFIER	ADK_3	ADK_3	transcript	XM_038534416.1	protein_coding	7	c.676-7683G>C
chr4	25675330	G	C	PASS	intron_variant	MODIFIER	ADK_3	ADK_3	transcript	XM_038534419.1	protein_coding	6	c.601-7683G>C
chr4	25675330	G	C	PASS	intron_variant	MODIFIER	ADK_3	ADK_3	transcript	XM_038534421.1	protein_coding	8	c.643-7683G>C
chr4	25704233	C	T	PASS	upstream_gene_variant	MODIFIER	LOC119871706_3	LOC119871706_3	transcript	XR_005358775.1	snoRNA	-1	n.-4210G>A
chr4	25704233	C	T	PASS	intron_variant	MODIFIER	ADK_3	ADK_3	transcript	XM_038534413.1	protein_coding	10	c.958+11653C>T
chr4	25704233	C	T	PASS	intron_variant	MODIFIER	ADK_3	ADK_3	transcript	XM_038534415.1	protein_coding	9	c.877+11653C>T
chr4	25704233	C	T	PASS	intron_variant	MODIFIER	ADK_3	ADK_3	transcript	XM_038534418.1	protein_coding	9	c.787+11653C>T
chr4	25704233	C	T	PASS	intron_variant	MODIFIER	ADK_3	ADK_3	transcript	XM_038534420.1	protein_coding	7	c.748+11653C>T
chr4	25704233	C	T	PASS	intron_variant	MODIFIER	ADK_3	ADK_3	transcript	XM_038534417.1	protein_coding	8	c.802+11653C>T
chr4	25704233	C	T	PASS	intron_variant	MODIFIER	ADK_3	ADK_3	transcript	XM_038534414.1	protein_coding	10	c.907+11653C>T
chr4	25704233	C	T	PASS	intron_variant	MODIFIER	ADK_3	ADK_3	transcript	XM_038534416.1	protein_coding	9	c.826+11653C>T
chr4	25704233	C	T	PASS	intron_variant	MODIFIER	ADK_3	ADK_3	transcript	XM_038534419.1	protein_coding	8	c.751+11653C>T
chr4	25704233	C	T	PASS	intron_variant	MODIFIER	ADK_3	ADK_3	transcript	XM_038534421.1	protein_coding	10	c.793+11653C>T
chr4	25845748	GTCAGCAAGTCAGAC	G	PASS	upstream_gene_variant	MODIFIER	KAT6B_3	KAT6B_3	transcript	XM_038534424.1	protein_coding	-1	c.-5431_-5418delTCAGCAAGTCAGAC
chr4	25845748	GTCAGCAAGTCAGAC	G	PASS	intergenic_region	MODIFIER	ADK_3-KAT6B_3	ADK_3-KAT6B_3	intergenic_region	ADK_3-KAT6B_3		-1	n.25845749_25845762delTCAGCAAGTCAGAC
chr4	26001338	C	T	PASS	intron_variant	MODIFIER	KAT6B_3	KAT6B_3	transcript	XM_038534422.1	protein_coding	13	c.2629+1693C>T
chr4	26001338	C	T	PASS	intron_variant	MODIFIER	KAT6B_3	KAT6B_3	transcript	XM_038534424.1	protein_coding	13	c.2629+1693C>T
chr4	26001338	C	T	PASS	intron_variant	MODIFIER	KAT6B_3	KAT6B_3	transcript	XM_038534425.1	protein_coding	13	c.2080+1693C>T
chr4	26001338	C	T	PASS	intron_variant	MODIFIER	KAT6B_3	KAT6B_3	transcript	XM_038534426.1	protein_coding	13	c.2080+1693C>T
chr4	26001338	C	T	PASS	intron_variant	MODIFIER	KAT6B_3	KAT6B_3	transcript	XM_038534427.1	protein_coding	13	c.1753+1693C>T
chr4	26001338	C	T	PASS	intron_variant	MODIFIER	KAT6B_3	KAT6B_3	transcript	XM_038534428.1	protein_coding	13	c.1753+1693C>T
chr4	26001338	C	T	PASS	intron_variant	MODIFIER	KAT6B_3	KAT6B_3	transcript	XM_038534429.1	protein_coding	11	c.1468+1693C>T
chr4	26014404	CTATT	C	PASS	intron_variant	MODIFIER	KAT6B_3	KAT6B_3	transcript	XM_038534422.1	protein_coding	13	c.2630-10795_2630-10792delTATT
chr4	26014404	CTATT	C	PASS	intron_variant	MODIFIER	KAT6B_3	KAT6B_3	transcript	XM_038534424.1	protein_coding	13	c.2630-10795_2630-10792delTATT
chr4	26014404	CTATT	C	PASS	intron_variant	MODIFIER	KAT6B_3	KAT6B_3	transcript	XM_038534425.1	protein_coding	13	c.2081-2865_2081-2862delTATT
chr4	26014404	CTATT	C	PASS	intron_variant	MODIFIER	KAT6B_3	KAT6B_3	transcript	XM_038534426.1	protein_coding	13	c.2081-10795_2081-10792delTATT
chr4	26014404	CTATT	C	PASS	intron_variant	MODIFIER	KAT6B_3	KAT6B_3	transcript	XM_038534427.1	protein_coding	13	c.1754-2865_1754-2862delTATT
chr4	26014404	CTATT	C	PASS	intron_variant	MODIFIER	KAT6B_3	KAT6B_3	transcript	XM_038534428.1	protein_coding	13	c.1754-10795_1754-10792delTATT
chr4	26014404	CTATT	C	PASS	intron_variant	MODIFIER	KAT6B_3	KAT6B_3	transcript	XM_038534429.1	protein_coding	11	c.1469-2865_1469-2862delTATT
chr4	26057541	C	T	PASS	intron_variant	MODIFIER	DUSP29_3	DUSP29_3	transcript	XM_038534435.1	protein_coding	2	c.392+5616G>A
chr4	26057541	C	T	PASS	intron_variant	MODIFIER	LOC111095493_3	LOC111095493_3	transcript	XR_005357974.1	pseudogene	2	n.180+606C>T
chr4	26057541	C	T	PASS	intron_variant	MODIFIER	DUSP29_3	DUSP29_3	transcript	XM_038534437.1	protein_coding	2	c.200+5616G>A
chr4	26057541	C	T	PASS	intron_variant	MODIFIER	DUSP29_3	DUSP29_3	transcript	XM_038534438.1	protein_coding	2	c.200+5616G>A
chr4	26057541	C	T	PASS	intron_variant	MODIFIER	DUSP29_3	DUSP29_3	transcript	XM_038534436.1	protein_coding	2	c.392+5616G>A
chr4	26057541	C	T	PASS	intron_variant	MODIFIER	LOC111095493_3	LOC111095493_3	transcript	XR_005357975.1	pseudogene	1	n.99-1107C>T
chr4	26094799	C	T	PASS	intron_variant	MODIFIER	DUSP13_3	DUSP13_3	transcript	XM_038534430.1	protein_coding	6	c.1028-32G>A
chr4	26094799	C	T	PASS	intron_variant	MODIFIER	DUSP13_3	DUSP13_3	transcript	XM_038534433.1	protein_coding	3	c.749-32G>A
chr4	26094799	C	T	PASS	intron_variant	MODIFIER	DUSP13_3	DUSP13_3	transcript	XM_038534432.1	protein_coding	6	c.758-32G>A
chr4	26094799	C	T	PASS	intron_variant	MODIFIER	DUSP13_3	DUSP13_3	transcript	XM_038534431.1	protein_coding	6	c.929-32G>A
chr4	43751410	G	A	PASS	intron_variant	MODIFIER	SLIT3_3	SLIT3_3	transcript	XM_038535455.1	protein_coding	4	c.882-43468G>A
chr4	44091275	AT	A	PASS	intergenic_region	MODIFIER	PANK3_3-FBLL1_3	PANK3_3-FBLL1_3	intergenic_region	PANK3_3-FBLL1_3		-1	n.44091276delT
chr4	77172951	A	G	PASS	intragenic_variant	MODIFIER	LOC612647_3	LOC612647_3	gene_variant	LOC612647_3		-1	n.77172951A>G
chr4	77437065	T	A	PASS	downstream_gene_variant	MODIFIER	LOC102156164_3	LOC102156164_3	transcript	XR_005358631.1	pseudogene	-1	n.*2728A>T
chr4	77437065	T	A	PASS	intergenic_region	MODIFIER	TMEM125_2-LOC102156164_3	TMEM125_2-LOC102156164_3	intergenic_region	TMEM125_2-LOC102156164_3		-1	n.77437065T>A
chr4	77948417	A	AT	PASS	intergenic_region	MODIFIER	LOC119871649_3-LOC111095733_3	LOC119871649_3-LOC111095733_3	intergenic_region	LOC119871649_3-LOC111095733_3		-1	n.77948417_77948418insT
chr4	79123137	A	G	PASS	intergenic_region	MODIFIER	LOC100855942_3-LOC119871650_3	LOC100855942_3-LOC119871650_3	intergenic_region	LOC100855942_3-LOC119871650_3		-1	n.79123137A>G
chr4	83273090	TA	T	PASS	intron_variant	MODIFIER	CDH12_3	CDH12_3	transcript	XM_038535416.1	protein_coding	1	c.-267+9348delA
chr4	83273090	TA	T	PASS	intron_variant	MODIFIER	CDH12_3	CDH12_3	transcript	XM_038535417.1	protein_coding	1	c.-399+9348delA
chr4	89403807	TCCGCCCCAGCCCCGGCCGCCCGGCCCCGCCCCTCCCTCC	T	PASS	upstream_gene_variant	MODIFIER	LOC102151436_3	LOC102151436_3	transcript	XR_005358700.1	pseudogene	-1	n.-775_-737delGGAGGGAGGGGCGGGGCCGGGCGGCCGGGGCTGGGGCGG
chr4	89403807	TCCGCCCCAGCCCCGGCCGCCCGGCCCCGCCCCTCCCTCC	T	PASS	upstream_gene_variant	MODIFIER	ANKH_3	ANKH_3	transcript	XM_038535443.1	protein_coding	-1	c.-480_-442delCCGCCCCAGCCCCGGCCGCCCGGCCCCGCCCCTCCCTCC
chr4	89403807	TCCGCCCCAGCCCCGGCCGCCCGGCCCCGCCCCTCCCTCC	T	PASS	upstream_gene_variant	MODIFIER	LOC102151436_3	LOC102151436_3	transcript	XR_005358701.1	pseudogene	-1	n.-775_-737delGGAGGGAGGGGCGGGGCCGGGCGGCCGGGGCTGGGGCGG
chr4	89403807	TCCGCCCCAGCCCCGGCCGCCCGGCCCCGCCCCTCCCTCC	T	PASS	upstream_gene_variant	MODIFIER	ANKH_3	ANKH_3	transcript	XM_038535444.1	protein_coding	-1	c.-1276_-1238delCCGCCCCAGCCCCGGCCGCCCGGCCCCGCCCCTCCCTCC
chr4	89403807	TCCGCCCCAGCCCCGGCCGCCCGGCCCCGCCCCTCCCTCC	T	PASS	intergenic_region	MODIFIER	LOC102151436_3-ANKH_3	LOC102151436_3-ANKH_3	intergenic_region	LOC102151436_3-ANKH_3		-1	n.89403808_89403846delCCGCCCCAGCCCCGGCCGCCCGGCCCCGCCCCTCCCTCC
chr5	13218117	GTCTT	G	PASS	intron_variant	MODIFIER	GRIK4_3	GRIK4_3	transcript	XM_038535878.1	protein_coding	9	c.745-2624_745-2621delAAGA
chr5	13218117	GTCTT	G	PASS	intron_variant	MODIFIER	GRIK4_3	GRIK4_3	transcript	XM_038535884.1	protein_coding	8	c.745-2624_745-2621delAAGA
chr5	13218117	GTCTT	G	PASS	intron_variant	MODIFIER	GRIK4_3	GRIK4_3	transcript	XM_038535879.1	protein_coding	9	c.745-2624_745-2621delAAGA
chr5	13218117	GTCTT	G	PASS	intron_variant	MODIFIER	GRIK4_3	GRIK4_3	transcript	XM_038535882.1	protein_coding	9	c.745-2624_745-2621delAAGA
chr5	13218117	GTCTT	G	PASS	intron_variant	MODIFIER	GRIK4_3	GRIK4_3	transcript	XM_038535881.1	protein_coding	9	c.745-2624_745-2621delAAGA
chr5	13218117	GTCTT	G	PASS	intron_variant	MODIFIER	GRIK4_3	GRIK4_3	transcript	XM_038535883.1	protein_coding	8	c.745-2624_745-2621delAAGA
chr5	13218117	GTCTT	G	PASS	intron_variant	MODIFIER	GRIK4_3	GRIK4_3	transcript	XM_038535885.1	protein_coding	8	c.580-2624_580-2621delAAGA
chr5	28436145	C	T	PASS	downstream_gene_variant	MODIFIER	LOC119872007_3	LOC119872007_3	transcript	XR_005358855.1	pseudogene	-1	n.*3128C>T
chr5	28436145	C	T	PASS	intergenic_region	MODIFIER	LOC119872007_3-DYNC2H1_3	LOC119872007_3-DYNC2H1_3	intergenic_region	LOC119872007_3-DYNC2H1_3		-1	n.28436145C>T
chr5	28436172	T	C	PASS	downstream_gene_variant	MODIFIER	LOC119872007_3	LOC119872007_3	transcript	XR_005358855.1	pseudogene	-1	n.*3155T>C
chr5	28436172	T	C	PASS	intergenic_region	MODIFIER	LOC119872007_3-DYNC2H1_3	LOC119872007_3-DYNC2H1_3	intergenic_region	LOC119872007_3-DYNC2H1_3		-1	n.28436172T>C
chr5	28436174	A	G	PASS	downstream_gene_variant	MODIFIER	LOC119872007_3	LOC119872007_3	transcript	XR_005358855.1	pseudogene	-1	n.*3157A>G
chr5	28436174	A	G	PASS	intergenic_region	MODIFIER	LOC119872007_3-DYNC2H1_3	LOC119872007_3-DYNC2H1_3	intergenic_region	LOC119872007_3-DYNC2H1_3		-1	n.28436174A>G
chr5	33950336	GGT	G	PASS	intron_variant	MODIFIER	NTN1_3	NTN1_3	transcript	XM_038536860.1	protein_coding	1	c.1019-17746_1019-17745delGT
chr5	36541836	C	T	PASS	intron_variant	MODIFIER	LOC111095895_3	LOC111095895_3	transcript	XR_005359518.1	pseudogene	6	n.1145-20287C>T
chr5	43709595	C	T	VQSRTrancheSNP99.90to100.00	upstream_gene_variant	MODIFIER	IL23R_3	IL23R_3	transcript	XM_038537159.1	protein_coding	-1	c.-2605G>A
chr5	43709595	C	T	VQSRTrancheSNP99.90to100.00	intergenic_region	MODIFIER	IL23R_3-LOC119872018_2	IL23R_3-LOC119872018_2	intergenic_region	IL23R_3-LOC119872018_2		-1	n.43709595C>T
chr5	50236347	GAGAT	G	PASS	intron_variant	MODIFIER	C5H1orf87_3	C5H1orf87_3	transcript	XM_038537356.1	protein_coding	9	c.1195+2633_1195+2636delAGAT
chr5	50236347	GAGAT	G	PASS	intron_variant	MODIFIER	C5H1orf87_3	C5H1orf87_3	transcript	XM_038537357.1	protein_coding	9	c.1195+2633_1195+2636delAGAT
chr5	50236347	GAGAT	G	PASS	intron_variant	MODIFIER	C5H1orf87_3	C5H1orf87_3	transcript	XM_038537363.1	protein_coding	9	c.1195+2633_1195+2636delAGAT
chr5	50236347	GAGAT	G	PASS	intron_variant	MODIFIER	C5H1orf87_3	C5H1orf87_3	transcript	XM_038537360.1	protein_coding	9	c.1195+2633_1195+2636delAGAT
chr5	50236347	GAGAT	G	PASS	intron_variant	MODIFIER	C5H1orf87_3	C5H1orf87_3	transcript	XM_038537362.1	protein_coding	9	c.1195+2633_1195+2636delAGAT
chr5	50236347	GAGAT	G	PASS	intron_variant	MODIFIER	C5H1orf87_3	C5H1orf87_3	transcript	XM_038537361.1	protein_coding	9	c.1195+2633_1195+2636delAGAT
chr5	50236347	GAGAT	G	PASS	intron_variant	MODIFIER	C5H1orf87_3	C5H1orf87_3	transcript	XM_038537359.1	protein_coding	9	c.1192+2633_1192+2636delAGAT
chr5	50236347	GAGAT	G	PASS	intron_variant	MODIFIER	C5H1orf87_3	C5H1orf87_3	transcript	XM_038537365.1	protein_coding	9	c.1195+2633_1195+2636delAGAT
chr5	50236347	GAGAT	G	PASS	intron_variant	MODIFIER	C5H1orf87_3	C5H1orf87_3	transcript	XM_038537366.1	protein_coding	9	c.1195+2633_1195+2636delAGAT
chr5	50236347	GAGAT	G	PASS	intron_variant	MODIFIER	C5H1orf87_3	C5H1orf87_3	transcript	XM_038537358.1	protein_coding	9	c.1195+2633_1195+2636delAGAT
chr5	50236347	GAGAT	G	PASS	intron_variant	MODIFIER	C5H1orf87_3	C5H1orf87_3	transcript	XM_038537364.1	protein_coding	9	c.1036+2633_1036+2636delAGAT
chr5	51078058	C	T	PASS	intergenic_region	MODIFIER	LOC119871880_3-LOC119872021_3	LOC119871880_3-LOC119872021_3	intergenic_region	LOC119871880_3-LOC119872021_3		-1	n.51078058C>T
chr5	70610757	A	C	PASS	intergenic_region	MODIFIER	LOC119876315-PLCG2_3	LOC119876315-PLCG2_3	intergenic_region	LOC119876315-PLCG2_3		-1	n.70610757A>C
chr5	73978045	G	A	PASS	intron_variant	MODIFIER	VAT1L_3	VAT1L_3	transcript	XM_038538248.1	protein_coding	4	c.719+3085C>T
chr5	73993323	G	T	PASS	intron_variant	MODIFIER	VAT1L_3	VAT1L_3	transcript	XM_038538248.1	protein_coding	3	c.577-12051C>A
chr5	74068764	C	T	PASS	downstream_gene_variant	MODIFIER	LOC119872119_3	LOC119872119_3	transcript	XR_005360300.1	snRNA	-1	n.*531C>T
chr5	74068764	C	T	PASS	intergenic_region	MODIFIER	LOC119872119_3-NUDT7_3	LOC119872119_3-NUDT7_3	intergenic_region	LOC119872119_3-NUDT7_3		-1	n.74068764C>T
chr5	74122012	A	C	PASS	intergenic_region	MODIFIER	NUDT7_3-LOC111096124_3	NUDT7_3-LOC111096124_3	intergenic_region	NUDT7_3-LOC111096124_3		-1	n.74122012A>C
chr5	74122243	G	A	PASS	intergenic_region	MODIFIER	NUDT7_3-LOC111096124_3	NUDT7_3-LOC111096124_3	intergenic_region	NUDT7_3-LOC111096124_3		-1	n.74122243G>A
chr5	74202672	G	C	PASS	intergenic_region	MODIFIER	LOC111096124_3-LOC111096125_3	LOC111096124_3-LOC111096125_3	intergenic_region	LOC111096124_3-LOC111096125_3		-1	n.74202672G>C
chr5	74337432	A	C	PASS	upstream_gene_variant	MODIFIER	ADAMTS18_3	ADAMTS18_3	transcript	XM_038538825.1	protein_coding	-1	c.-952A>C
chr5	74337432	A	C	PASS	intergenic_region	MODIFIER	LOC111096126_3-ADAMTS18_3	LOC111096126_3-ADAMTS18_3	intergenic_region	LOC111096126_3-ADAMTS18_3		-1	n.74337432A>C
chr5	74339676	TGAAA	T	PASS	intron_variant	MODIFIER	ADAMTS18_3	ADAMTS18_3	transcript	XM_038538825.1	protein_coding	2	c.870+308_870+311delGAAA
chr5	74349446	A	G	PASS	intron_variant	MODIFIER	ADAMTS18_3	ADAMTS18_3	transcript	XM_038538825.1	protein_coding	4	c.1278+6849A>G
chr5	74387983	C	T	PASS	intron_variant	MODIFIER	ADAMTS18_3	ADAMTS18_3	transcript	XM_038538825.1	protein_coding	4	c.1279-16764C>T
chr5	74453435	C	T	PASS	intron_variant	MODIFIER	ADAMTS18_3	ADAMTS18_3	transcript	XM_038538825.1	protein_coding	17	c.3316-6713C>T
chr5	74453846	CAT	C	PASS	intron_variant	MODIFIER	ADAMTS18_3	ADAMTS18_3	transcript	XM_038538825.1	protein_coding	17	c.3316-6301_3316-6300delAT
chr5	74455102	C	T	PASS	intron_variant	MODIFIER	ADAMTS18_3	ADAMTS18_3	transcript	XM_038538825.1	protein_coding	17	c.3316-5046C>T
chr5	74549146	G	GA	PASS	3_prime_UTR_variant	MODIFIER	MON1B_3	MON1B_3	transcript	XM_038538252.1	protein_coding	6	c.*1483dupT
chr5	74549146	G	GA	PASS	intron_variant	MODIFIER	SYCE1L_3	SYCE1L_3	transcript	XM_038538253.1	protein_coding	1	c.208+295dupT
chr5	74549146	G	GA	PASS	intron_variant	MODIFIER	SYCE1L_3	SYCE1L_3	transcript	XM_038538256.1	protein_coding	1	c.208+295dupT
chr5	74549146	G	GA	PASS	intron_variant	MODIFIER	SYCE1L_3	SYCE1L_3	transcript	XM_038538257.1	protein_coding	1	c.208+295dupT
chr5	74549146	G	GA	PASS	intron_variant	MODIFIER	SYCE1L_3	SYCE1L_3	transcript	XM_038538254.1	protein_coding	1	c.208+295dupT
chr5	74549146	G	GA	PASS	intron_variant	MODIFIER	SYCE1L_3	SYCE1L_3	transcript	XM_038538255.1	protein_coding	1	c.208+295dupT
chr5	74549153	G	T	PASS	3_prime_UTR_variant	MODIFIER	MON1B_3	MON1B_3	transcript	XM_038538252.1	protein_coding	6	c.*1477C>A
chr5	74549153	G	T	PASS	intron_variant	MODIFIER	SYCE1L_3	SYCE1L_3	transcript	XM_038538253.1	protein_coding	1	c.208+289C>A
chr5	74549153	G	T	PASS	intron_variant	MODIFIER	SYCE1L_3	SYCE1L_3	transcript	XM_038538256.1	protein_coding	1	c.208+289C>A
chr5	74549153	G	T	PASS	intron_variant	MODIFIER	SYCE1L_3	SYCE1L_3	transcript	XM_038538257.1	protein_coding	1	c.208+289C>A
chr5	74549153	G	T	PASS	intron_variant	MODIFIER	SYCE1L_3	SYCE1L_3	transcript	XM_038538254.1	protein_coding	1	c.208+289C>A
chr5	74549153	G	T	PASS	intron_variant	MODIFIER	SYCE1L_3	SYCE1L_3	transcript	XM_038538255.1	protein_coding	1	c.208+289C>A
chr5	74738720	C	T	PASS	intergenic_region	MODIFIER	LOC119871944_3-LOC106558849_3	LOC119871944_3-LOC106558849_3	intergenic_region	LOC119871944_3-LOC106558849_3		-1	n.74738720C>T
chr5	74823404	G	A	PASS	intron_variant	MODIFIER	LOC106558849_3	LOC106558849_3	transcript	XR_005358939.1	pseudogene	2	n.486+34C>T
chr5	74823404	G	A	PASS	intron_variant	MODIFIER	LOC106558849_3	LOC106558849_3	transcript	XR_005358940.1	pseudogene	3	n.339+34C>T
chr5	74955922	C	A	PASS	upstream_gene_variant	MODIFIER	LOC119872039_3	LOC119872039_3	transcript	XR_005360247.1	snRNA	-1	n.-702C>A
chr5	74955922	C	A	PASS	intergenic_region	MODIFIER	LOC111096127_3-LOC119872039_3	LOC111096127_3-LOC119872039_3	intergenic_region	LOC111096127_3-LOC119872039_3		-1	n.74955922C>A
chr5	75475760	G	A	PASS	intergenic_region	MODIFIER	LOC111096128_3-LOC490392_3	LOC111096128_3-LOC490392_3	intergenic_region	LOC111096128_3-LOC490392_3		-1	n.75475760G>A
chr5	75476055	T	A	PASS	intergenic_region	MODIFIER	LOC111096128_3-LOC490392_3	LOC111096128_3-LOC490392_3	intergenic_region	LOC111096128_3-LOC490392_3		-1	n.75476055T>A
chr5	75476086	G	A	PASS	intergenic_region	MODIFIER	LOC111096128_3-LOC490392_3	LOC111096128_3-LOC490392_3	intergenic_region	LOC111096128_3-LOC490392_3		-1	n.75476086G>A
chr5	76559512	G	A	PASS	intron_variant	MODIFIER	RFWD3_3	RFWD3_3	transcript	XM_038538333.1	protein_coding	6	c.1113-2049G>A
chr5	76559512	G	A	PASS	intron_variant	MODIFIER	RFWD3_3	RFWD3_3	transcript	XM_038538334.1	protein_coding	6	c.1080-2049G>A
chr5	76559512	G	A	PASS	intron_variant	MODIFIER	RFWD3_3	RFWD3_3	transcript	XR_005360098.1	pseudogene	6	n.1323-2049G>A
chr5	76643949	A	C	PASS	intron_variant	MODIFIER	GLG1_3	GLG1_3	transcript	XM_038538335.1	protein_coding	1	c.463-42886A>C
chr5	76915808	CCT	C	PASS	upstream_gene_variant	MODIFIER	DDX19A_3	DDX19A_3	transcript	XM_038538353.1	protein_coding	-1	c.-1391_-1390delCT
chr5	76915808	CCT	C	PASS	intron_variant	MODIFIER	LOC119871952_3	LOC119871952_3	transcript	XR_005360099.1	pseudogene	1	n.224+998_224+999delAG
chr5	76964522	G	A	PASS	downstream_gene_variant	MODIFIER	LOC119871953_3	LOC119871953_3	transcript	XR_005360101.1	pseudogene	-1	n.*3914G>A
chr5	76964522	G	A	PASS	downstream_gene_variant	MODIFIER	LOC119871953_3	LOC119871953_3	transcript	XR_005360102.1	pseudogene	-1	n.*4158G>A
chr5	76964522	G	A	PASS	intron_variant	MODIFIER	ST3GAL2_3	ST3GAL2_3	transcript	XM_038538377.1	protein_coding	2	c.340-630C>T
chr5	76964522	G	A	PASS	intron_variant	MODIFIER	ST3GAL2_3	ST3GAL2_3	transcript	XM_038538379.1	protein_coding	2	c.340-630C>T
chr5	76964522	G	A	PASS	intron_variant	MODIFIER	ST3GAL2_3	ST3GAL2_3	transcript	XM_038538378.1	protein_coding	2	c.340-630C>T
chr5	80269210	G	A	PASS	intron_variant	MODIFIER	LOC111096049_3	LOC111096049_3	transcript	XR_005360199.1	pseudogene	5	n.1627+15784C>T
chr5	80310841	G	A	PASS	intron_variant	MODIFIER	LOC111096049_3	LOC111096049_3	transcript	XR_005360199.1	pseudogene	2	n.1139-4589C>T
chr5	81250740	T	A	PASS	intron_variant	MODIFIER	TANGO6_3	TANGO6_3	transcript	XM_038538490.1	protein_coding	13	c.2634+286A>T
chr5	81250740	T	A	PASS	intron_variant	MODIFIER	TANGO6_3	TANGO6_3	transcript	XM_038538491.1	protein_coding	13	c.2571+286A>T
chr5	81250740	T	A	PASS	intron_variant	MODIFIER	TANGO6_3	TANGO6_3	transcript	XM_038538493.1	protein_coding	13	c.2403+286A>T
chr5	81250740	T	A	PASS	intron_variant	MODIFIER	TANGO6_3	TANGO6_3	transcript	XM_038538492.1	protein_coding	14	c.2403+286A>T
chr5	81511018	C	T	PASS	intergenic_region	MODIFIER	CDH3_3-LOC119871966_3	CDH3_3-LOC119871966_3	intergenic_region	CDH3_3-LOC119871966_3		-1	n.81511018C>T
chr5	81565597	T	C	PASS	intron_variant	MODIFIER	LOC119871966_3	LOC119871966_3	transcript	XR_005360209.1	pseudogene	1	n.63+1611A>G
chr5	81565597	T	C	PASS	intron_variant	MODIFIER	LOC119871966_3	LOC119871966_3	transcript	XR_005360208.1	pseudogene	1	n.63+1611A>G
chr5	81586475	C	A	PASS	intron_variant	MODIFIER	ZFP90_3	ZFP90_3	transcript	XM_038538499.1	protein_coding	2	c.34-4911G>T
chr5	81586475	C	A	PASS	intron_variant	MODIFIER	ZFP90_3	ZFP90_3	transcript	XM_038538501.1	protein_coding	1	c.27+4063G>T
chr5	81586475	C	A	PASS	intron_variant	MODIFIER	ZFP90_3	ZFP90_3	transcript	XM_038538500.1	protein_coding	2	c.34-4935G>T
chr5	81586475	C	A	PASS	intron_variant	MODIFIER	ZFP90_3	ZFP90_3	transcript	XM_038538503.1	protein_coding	2	c.-93-4935G>T
chr5	81586475	C	A	PASS	intron_variant	MODIFIER	ZFP90_3	ZFP90_3	transcript	XM_038538502.1	protein_coding	2	c.-93-4935G>T
chr5	81586475	C	A	PASS	intron_variant	MODIFIER	ZFP90_3	ZFP90_3	transcript	XM_038538504.1	protein_coding	2	c.-93-4935G>T
chr5	81586475	C	A	PASS	intron_variant	MODIFIER	ZFP90_3	ZFP90_3	transcript	XM_038538505.1	protein_coding	2	c.-93-4935G>T
chr5	81631704	G	T	PASS	intron_variant	MODIFIER	ZFP90_3	ZFP90_3	transcript	XM_038538503.1	protein_coding	2	c.-94+36852C>A
chr5	81631704	G	T	PASS	intron_variant	MODIFIER	ZFP90_3	ZFP90_3	transcript	XM_038538502.1	protein_coding	2	c.-94+36852C>A
chr5	81631704	G	T	PASS	intron_variant	MODIFIER	ZFP90_3	ZFP90_3	transcript	XM_038538504.1	protein_coding	2	c.-94+36852C>A
chr5	81631704	G	T	PASS	intron_variant	MODIFIER	ZFP90_3	ZFP90_3	transcript	XM_038538505.1	protein_coding	2	c.-94+36852C>A
chr5	81661060	G	A	PASS	intron_variant	MODIFIER	ZFP90_3	ZFP90_3	transcript	XM_038538503.1	protein_coding	2	c.-94+7496C>T
chr5	81661060	G	A	PASS	intron_variant	MODIFIER	ZFP90_3	ZFP90_3	transcript	XM_038538502.1	protein_coding	2	c.-94+7496C>T
chr5	81661060	G	A	PASS	intron_variant	MODIFIER	ZFP90_3	ZFP90_3	transcript	XM_038538504.1	protein_coding	2	c.-94+7496C>T
chr5	81661060	G	A	PASS	intron_variant	MODIFIER	ZFP90_3	ZFP90_3	transcript	XM_038538505.1	protein_coding	2	c.-94+7496C>T
chr5	81810871	CACAAGCAGAGGG	C	PASS	downstream_gene_variant	MODIFIER	SLC7A6_3	SLC7A6_3	transcript	XM_038538516.1	protein_coding	-1	c.*6466_*6477delCCCTCTGCTTGT
chr5	81810871	CACAAGCAGAGGG	C	PASS	downstream_gene_variant	MODIFIER	SLC7A6_3	SLC7A6_3	transcript	XM_038538519.1	protein_coding	-1	c.*6466_*6477delCCCTCTGCTTGT
chr5	81810871	CACAAGCAGAGGG	C	PASS	downstream_gene_variant	MODIFIER	SLC7A6_3	SLC7A6_3	transcript	XM_038538517.1	protein_coding	-1	c.*6466_*6477delCCCTCTGCTTGT
chr5	81810871	CACAAGCAGAGGG	C	PASS	downstream_gene_variant	MODIFIER	SLC7A6_3	SLC7A6_3	transcript	XM_038538520.1	protein_coding	-1	c.*6466_*6477delCCCTCTGCTTGT
chr5	81810871	CACAAGCAGAGGG	C	PASS	downstream_gene_variant	MODIFIER	SLC7A6_3	SLC7A6_3	transcript	XM_038538521.1	protein_coding	-1	c.*6466_*6477delCCCTCTGCTTGT
chr5	81810871	CACAAGCAGAGGG	C	PASS	downstream_gene_variant	MODIFIER	SLC7A6_3	SLC7A6_3	transcript	XM_038538518.1	protein_coding	-1	c.*6466_*6477delCCCTCTGCTTGT
chr5	81810871	CACAAGCAGAGGG	C	PASS	intron_variant	MODIFIER	SLC7A6OS_3	SLC7A6OS_3	transcript	XM_038538515.1	protein_coding	3	c.685-682_685-671delACAAGCAGAGGG
chr5	81903734	T	G	PASS	intron_variant	MODIFIER	NFATC3_3	NFATC3_3	transcript	XM_038538522.1	protein_coding	9	c.3106+8124A>C
chr5	81903734	T	G	PASS	intron_variant	MODIFIER	NFATC3_3	NFATC3_3	transcript	XM_038538524.1	protein_coding	9	c.3106+8124A>C
chr5	81903734	T	G	PASS	intron_variant	MODIFIER	NFATC3_3	NFATC3_3	transcript	XM_038538523.1	protein_coding	10	c.3200+4092A>C
chr5	81903734	T	G	PASS	intron_variant	MODIFIER	NFATC3_3	NFATC3_3	transcript	XR_005360210.1	pseudogene	10	n.3515+4092A>C
chr5	81903734	T	G	PASS	intron_variant	MODIFIER	NFATC3_3	NFATC3_3	transcript	XM_038538525.1	protein_coding	9	c.3106+8124A>C
chr5	82009977	G	*,A	PASS	intron_variant	MODIFIER	NFATC3_3	NFATC3_3	transcript	XM_038538522.1	protein_coding	1	c.103+9251C>T
chr5	82009977	G	*,A	PASS	intron_variant	MODIFIER	NFATC3_3	NFATC3_3	transcript	XM_038538524.1	protein_coding	1	c.103+9251C>T
chr5	82009977	G	*,A	PASS	intron_variant	MODIFIER	NFATC3_3	NFATC3_3	transcript	XM_038538523.1	protein_coding	1	c.103+9251C>T
chr5	82009977	G	*,A	PASS	intron_variant	MODIFIER	NFATC3_3	NFATC3_3	transcript	XR_005360210.1	pseudogene	1	n.418+9251C>T
chr5	82009977	G	*,A	PASS	intron_variant	MODIFIER	NFATC3_3	NFATC3_3	transcript	XM_038538525.1	protein_coding	1	c.103+9251C>T
chr5	82009977	G	*,A	PASS	intron_variant	MODIFIER	NFATC3_3	NFATC3_3	transcript	XM_038538526.1	protein_coding	1	c.103+9251C>T
chr5	82155182	G	A	PASS	3_prime_UTR_variant	MODIFIER	PSKH1_3	PSKH1_3	transcript	XM_038538544.1	protein_coding	3	c.*326C>T
chr5	82155182	G	A	PASS	3_prime_UTR_variant	MODIFIER	PSKH1_3	PSKH1_3	transcript	XM_038538545.1	protein_coding	3	c.*326C>T
chr5	82155182	G	A	PASS	downstream_gene_variant	MODIFIER	CTRL_3	CTRL_3	transcript	XM_038538548.1	protein_coding	-1	c.*1880G>A
chr5	82155182	G	A	PASS	downstream_gene_variant	MODIFIER	PSKH1_3	PSKH1_3	transcript	XM_038538546.1	protein_coding	-1	c.*592C>T
chr5	82304187	G	A	PASS	upstream_gene_variant	MODIFIER	RANBP10_3	RANBP10_3	transcript	XM_038538562.1	protein_coding	-1	c.-4896G>A
chr5	82304187	G	A	PASS	intron_variant	MODIFIER	RANBP10_3	RANBP10_3	transcript	XM_038538560.1	protein_coding	4	c.568+414G>A
chr5	82304187	G	A	PASS	intron_variant	MODIFIER	RANBP10_3	RANBP10_3	transcript	XM_038538561.1	protein_coding	1	c.-120+250G>A
chr5	82359629	C	T	PASS	intron_variant	MODIFIER	GFOD2_3	GFOD2_3	transcript	XM_038538577.1	protein_coding	2	c.260-1254C>T
chr5	82359629	C	T	PASS	intron_variant	MODIFIER	GFOD2_3	GFOD2_3	transcript	XM_038538578.1	protein_coding	3	c.260-1254C>T
chr5	82494290	G	C	PASS	downstream_gene_variant	MODIFIER	LOC106558863_3	LOC106558863_3	transcript	XR_005360224.1	pseudogene	-1	n.*3C>G
chr5	82494290	G	C	PASS	downstream_gene_variant	MODIFIER	LOC106558863_3	LOC106558863_3	transcript	XR_005360223.1	pseudogene	-1	n.*3C>G
chr5	82494290	G	C	PASS	intergenic_region	MODIFIER	RIPOR1_3-LOC106558863_3	RIPOR1_3-LOC106558863_3	intergenic_region	RIPOR1_3-LOC106558863_3		-1	n.82494290G>C
chr5	82558002	GGC	G	PASS	upstream_gene_variant	MODIFIER	HSD11B2_3	HSD11B2_3	transcript	XM_038538613.1	protein_coding	-1	c.-90_-89delGC
chr5	82558002	GGC	G	PASS	intergenic_region	MODIFIER	HSD11B2_3-ZDHHC1_3	HSD11B2_3-ZDHHC1_3	intergenic_region	HSD11B2_3-ZDHHC1_3		-1	n.82558003_82558004delGC
chr5	82558007	GGGGC	G	PASS	upstream_gene_variant	MODIFIER	HSD11B2_3	HSD11B2_3	transcript	XM_038538613.1	protein_coding	-1	c.-97_-94delGCCC
chr5	82558007	GGGGC	G	PASS	intergenic_region	MODIFIER	HSD11B2_3-ZDHHC1_3	HSD11B2_3-ZDHHC1_3	intergenic_region	HSD11B2_3-ZDHHC1_3		-1	n.82558008_82558011delGGGC
chr5	82558019	C	A	PASS	upstream_gene_variant	MODIFIER	HSD11B2_3	HSD11B2_3	transcript	XM_038538613.1	protein_coding	-1	c.-105G>T
chr5	82558019	C	A	PASS	intergenic_region	MODIFIER	HSD11B2_3-ZDHHC1_3	HSD11B2_3-ZDHHC1_3	intergenic_region	HSD11B2_3-ZDHHC1_3		-1	n.82558019C>A
chr5	82558024	CG	C	PASS	upstream_gene_variant	MODIFIER	HSD11B2_3	HSD11B2_3	transcript	XM_038538613.1	protein_coding	-1	c.-111delC
chr5	82558024	CG	C	PASS	intergenic_region	MODIFIER	HSD11B2_3-ZDHHC1_3	HSD11B2_3-ZDHHC1_3	intergenic_region	HSD11B2_3-ZDHHC1_3		-1	n.82558025delG
chr5	82773251	G	A	PASS	missense_variant	MODERATE	KIAA0895L_3	KIAA0895L_3	transcript	XM_038538694.1	protein_coding	6	c.883G>A	p.Ala295Thr
chr5	82773251	G	A	PASS	upstream_gene_variant	MODIFIER	LOC111096057_3	LOC111096057_3	transcript	XR_005360226.1	pseudogene	-1	n.-4562C>T
chr5	82773251	G	A	PASS	downstream_gene_variant	MODIFIER	EXOC3L1_3	EXOC3L1_3	transcript	XM_038538679.1	protein_coding	-1	c.*4901G>A
chr5	82773251	G	A	PASS	downstream_gene_variant	MODIFIER	HSF4_5	HSF4_5	transcript	XM_038538688.1	protein_coding	-1	c.*3918C>T
chr5	82773251	G	A	PASS	downstream_gene_variant	MODIFIER	EXOC3L1_3	EXOC3L1_3	transcript	XM_038538680.1	protein_coding	-1	c.*4901G>A
chr5	82773251	G	A	PASS	downstream_gene_variant	MODIFIER	EXOC3L1_3	EXOC3L1_3	transcript	XM_038538682.1	protein_coding	-1	c.*4901G>A
chr5	82773251	G	A	PASS	downstream_gene_variant	MODIFIER	EXOC3L1_3	EXOC3L1_3	transcript	XM_038538681.1	protein_coding	-1	c.*4901G>A
chr5	82773251	G	A	PASS	downstream_gene_variant	MODIFIER	HSF4_5	HSF4_5	transcript	XM_038538689.1	protein_coding	-1	c.*3918C>T
chr5	82773251	G	A	PASS	downstream_gene_variant	MODIFIER	HSF4_5	HSF4_5	transcript	XM_038538691.1	protein_coding	-1	c.*3918C>T
chr5	82773251	G	A	PASS	downstream_gene_variant	MODIFIER	HSF4_5	HSF4_5	transcript	XM_038538690.1	protein_coding	-1	c.*3918C>T
chr5	82773251	G	A	PASS	intron_variant	MODIFIER	KIAA0895L_3	KIAA0895L_3	transcript	XM_038538693.1	protein_coding	4	c.980-423G>A
chr5	82773251	G	A	PASS	intron_variant	MODIFIER	KIAA0895L_3	KIAA0895L_3	transcript	XM_038538703.1	protein_coding	4	c.848-423G>A
chr5	82773251	G	A	PASS	intron_variant	MODIFIER	KIAA0895L_3	KIAA0895L_3	transcript	XM_038538712.1	protein_coding	5	c.377-423G>A
chr5	82773251	G	A	PASS	intron_variant	MODIFIER	KIAA0895L_3	KIAA0895L_3	transcript	XM_038538707.1	protein_coding	5	c.380-423G>A
chr5	82773251	G	A	PASS	intron_variant	MODIFIER	KIAA0895L_3	KIAA0895L_3	transcript	XM_038538704.1	protein_coding	5	c.509-423G>A
chr5	82773251	G	A	PASS	intron_variant	MODIFIER	KIAA0895L_3	KIAA0895L_3	transcript	XM_038538705.1	protein_coding	5	c.380-423G>A
chr5	82773251	G	A	PASS	intron_variant	MODIFIER	KIAA0895L_3	KIAA0895L_3	transcript	XM_038538706.1	protein_coding	5	c.380-423G>A
chr5	82773251	G	A	PASS	intron_variant	MODIFIER	KIAA0895L_3	KIAA0895L_3	transcript	XM_038538708.1	protein_coding	7	c.377-423G>A
chr5	82773251	G	A	PASS	intron_variant	MODIFIER	KIAA0895L_3	KIAA0895L_3	transcript	XM_038538709.1	protein_coding	7	c.377-423G>A
chr5	82773251	G	A	PASS	intron_variant	MODIFIER	KIAA0895L_3	KIAA0895L_3	transcript	XM_038538711.1	protein_coding	6	c.377-423G>A
chr5	82773251	G	A	PASS	intron_variant	MODIFIER	KIAA0895L_3	KIAA0895L_3	transcript	XM_038538696.1	protein_coding	6	c.848-423G>A
chr5	82773251	G	A	PASS	intron_variant	MODIFIER	KIAA0895L_3	KIAA0895L_3	transcript	XM_038538699.1	protein_coding	6	c.848-423G>A
chr5	82773251	G	A	PASS	intron_variant	MODIFIER	KIAA0895L_3	KIAA0895L_3	transcript	XM_038538700.1	protein_coding	5	c.848-423G>A
chr5	82773251	G	A	PASS	intron_variant	MODIFIER	KIAA0895L_3	KIAA0895L_3	transcript	XM_038538701.1	protein_coding	5	c.848-423G>A
chr5	82773251	G	A	PASS	intron_variant	MODIFIER	KIAA0895L_3	KIAA0895L_3	transcript	XM_038538702.1	protein_coding	5	c.848-423G>A
chr5	82773251	G	A	PASS	intron_variant	MODIFIER	KIAA0895L_3	KIAA0895L_3	transcript	XM_038538710.1	protein_coding	5	c.377-423G>A
chr5	82773251	G	A	PASS	intron_variant	MODIFIER	KIAA0895L_3	KIAA0895L_3	transcript	XM_038538697.1	protein_coding	4	c.848-423G>A
chr5	82773251	G	A	PASS	intron_variant	MODIFIER	KIAA0895L_3	KIAA0895L_3	transcript	XM_038538713.1	protein_coding	4	c.335-423G>A
chr5	82773251	G	A	PASS	intron_variant	MODIFIER	KIAA0895L_3	KIAA0895L_3	transcript	XM_038538692.1	protein_coding	4	c.848-423G>A
chr5	82773251	G	A	PASS	intron_variant	MODIFIER	KIAA0895L_3	KIAA0895L_3	transcript	XM_038538695.1	protein_coding	5	c.899+332G>A
chr5	83052967	T	TTA	PASS	intron_variant	MODIFIER	NAE1_3	NAE1_3	transcript	XM_038538750.1	protein_coding	3	c.218+650_218+651insTA
chr5	83052967	T	TTA	PASS	intron_variant	MODIFIER	NAE1_3	NAE1_3	transcript	XM_038538752.1	protein_coding	1	c.54-2427_54-2426insTA
chr5	83052967	T	TTA	PASS	intron_variant	MODIFIER	NAE1_3	NAE1_3	transcript	XM_038538751.1	protein_coding	3	c.-50+650_-50+651insTA
chr5	83718397	C	T	PASS	intergenic_region	MODIFIER	LOC119871971_3-LOC111096059_3	LOC119871971_3-LOC111096059_3	intergenic_region	LOC119871971_3-LOC111096059_3		-1	n.83718397C>T
chr5	83879225	C	T	PASS	intergenic_region	MODIFIER	LOC119871971_3-LOC111096059_3	LOC119871971_3-LOC111096059_3	intergenic_region	LOC119871971_3-LOC111096059_3		-1	n.83879225C>T
chr5	83910974	C	T	PASS	intergenic_region	MODIFIER	LOC119871971_3-LOC111096059_3	LOC119871971_3-LOC111096059_3	intergenic_region	LOC119871971_3-LOC111096059_3		-1	n.83910974C>T
chr5	83968052	C	T	PASS	intron_variant	MODIFIER	LOC111096059_3	LOC111096059_3	transcript	XR_005360236.1	pseudogene	2	n.394+3045G>A
chr5	83968052	C	T	PASS	intron_variant	MODIFIER	LOC111096059_3	LOC111096059_3	transcript	XR_005360238.1	pseudogene	1	n.177-4721G>A
chr5	83968052	C	T	PASS	intron_variant	MODIFIER	LOC111096059_3	LOC111096059_3	transcript	XR_005360237.1	pseudogene	2	n.286+3045G>A
chr5	84099691	C	T	PASS	intergenic_region	MODIFIER	LOC111096060_3-LOC111096130_3	LOC111096060_3-LOC111096130_3	intergenic_region	LOC111096060_3-LOC111096130_3		-1	n.84099691C>T
chr5	84207063	C	T	PASS	intergenic_region	MODIFIER	LOC111096060_3-LOC111096130_3	LOC111096060_3-LOC111096130_3	intergenic_region	LOC111096060_3-LOC111096130_3		-1	n.84207063C>T
chr5	84277913	G	A	PASS	intergenic_region	MODIFIER	LOC111096060_3-LOC111096130_3	LOC111096060_3-LOC111096130_3	intergenic_region	LOC111096060_3-LOC111096130_3		-1	n.84277913G>A
chr5	84279548	C	T	PASS	intergenic_region	MODIFIER	LOC111096060_3-LOC111096130_3	LOC111096060_3-LOC111096130_3	intergenic_region	LOC111096060_3-LOC111096130_3		-1	n.84279548C>T
chr5	84307046	G	A	PASS	intergenic_region	MODIFIER	LOC111096060_3-LOC111096130_3	LOC111096060_3-LOC111096130_3	intergenic_region	LOC111096060_3-LOC111096130_3		-1	n.84307046G>A
[truncated: 3,945 more rows]

## Sheet: priv.prot.changing_variants_het
Table S2. Private variants in the sequenced Cardigan Welsh Corgi affected with epidermolysis bullosa. Private variants were obtained by filtering all variants that were present at least once in the 563 control genomes. Variants are listed multiple times, if they have predicted effects on more than one transcript. Variants with a SnpEff predicted impact of "high" or "moderate" were considered prot…
[truncated: 320 more rows]

[truncated: 1 more sheets: priv.prot.changing_variants_hom]
